# Supplementary material for: Plasma extracellular vesicle miRNAs as potential biomarkers of superstimulatory response in cattle
Source: Sci Rep. 2020 Nov 5;10:19130. doi: 10.1038/s41598-020-76152-9 (PMC7645755; doi:10.1038/s41598-020-76152-9)
Supplement: Supplementary file 2 — Supplementary Tables [file 41598_2020_76152_MOESM2_ESM.xlsx]

## Sheet: Table S1
Plasma extracellular vesicle miRNAs as potential biomarkers of superstimulatory response in cattle
Ahmed Gad, José María Sánchez , John A. Browne, Lucie Nemcova, Jozef Laurincik, Radek Prochazka, Pat Lonergan
Table S1: Summary of sequence reads mapped to bovine reference genome.
Group	Sample	Total number of reads	QC reads* with UMI	UMI-corrected reads	Mapped Reads (%)	miRNA reads (%)	Putative novel miRNA reads (%)
Unstimulated High (UH)	UH1	16696873	2632589	605150	166,676 (27.5)	31,879 (5.3)	660 (0.11)
	UH2	17281123	3309946	701571	194,002 (27.7)	75,867 (10.8)	640 (0.09)
	UH3	17684843	4030809	804153	201,187 (25.0)	55,861 (6.9)	812 (0.1)
Unstimulated Low (UL)	UL1	17301629	4640720	1042045	207,323 (19.9)	43,056 (4.1)	961 (0.09)
	UL2	18047687	3841940	908698	219,201 (24.1)	54,150 (6.0)	846 (0.09)
	UL3	15466815	3142022	815852	194,014 (23.8)	43,205 (5.3)	878 (0.11)
Stimulated High (SH)	SH1	16921159	5303879	644852	142,613 (22.1)	40,580 (6.3)	441 (0.07)
	SH2	15499214	4114865	784773	125,165 (15.9)	22,300 (2.8)	529 (0.07)
	SH3	17701994	4470001	581789	212,409 (36.5)	79,987 (13.7)	419 (0.07)
Stimulated Low (SL)	SL1	17066385	4527614	733437	157,023 (21.4)	34,191 (4.7)	654 (0.09)
	SL2	17254051	3710770	775139	201,234 (26.0)	45,435 (5.9)	927 (0.12)
	SL3	16199513	3060157	536088	143,686 (26.8)	31,055 (5.8)	592 (0.11)
*Reads remained after discarded the low-quality reads, reads without the adapter, short reads, and reads with insufficient UMI information

## Sheet: Table S2
Plasma extracellular vesicle miRNAs as potential biomarkers of superstimulatory response in cattle
Ahmed Gad, José María Sánchez , John A. Browne, Lucie Nemcova, Jozef Laurincik, Radek Prochazka, Pat Lonergan
Table S2: A complete list of all expressed miRNAs in all samples indicated as raw read counts
UH, unstimulated high; UL, unstimulated low; SH, superstimulated high; SL, superstimulated low
Name	Sequence	UL1	UL2	UL3			Name	Sequence	UH1	UH2	UH3			Name	Sequence	SL1	SL2	SL3			Name	Sequence	SH1	SH2	SH3
bta-let-7b	TGAGGTAGTAGGTTGTGTGGTT	8655	13438	9178			bta-let-7b	TGAGGTAGTAGGTTGTGTGGTT	7039	18078	10099			bta-let-7b	TGAGGTAGTAGGTTGTGTGGTT	8297	8947	7601			bta-let-7b	TGAGGTAGTAGGTTGTGTGGTT	11517	5006	17154
bta-let-7a-5p	TGAGGTAGTAGGTTGTATAGTT	5323	6768	5136			bta-miR-126-3p	CGTACCGTGAGTAATAATGCG	3960	14808	5435			bta-let-7a-5p	TGAGGTAGTAGGTTGTATAGTT	3936	5394	3423			bta-let-7a-5p	TGAGGTAGTAGGTTGTATAGTT	5035	2408	6228
bta-miR-126-3p	CGTACCGTGAGTAATAATGCG	3842	6895	5546			bta-let-7a-5p	TGAGGTAGTAGGTTGTATAGTT	3853	9643	5936			bta-miR-126-3p	CGTACCGTGAGTAATAATGCG	2462	5698	2992			bta-let-7c	TGAGGTAGTAGGTTGTATGGTT	4458	548	5618
bta-let-7f	TGAGGTAGTAGATTGTATAGTT	2643	2127	2052			bta-let-7f	TGAGGTAGTAGATTGTATAGTT	1715	2987	2908			bta-let-7c	TGAGGTAGTAGGTTGTATGGTT	2002	1122	1285			bta-let-7f	TGAGGTAGTAGATTGTATAGTT	1678	820	2140
bta-miR-1	TGGAATGTAAAGAAGTATGTAT	1246	41	77			bta-miR-150	TCTCCCAACCCTTGTACCAGTGT	1188	1237	1094			bta-let-7f	TGAGGTAGTAGATTGTATAGTT	1452	2258	1269			bta-miR-126-3p	CGTACCGTGAGTAATAATGCG	1499	3423	2357
bta-miR-486	TCCTGTACTGAGCTGCCCCGAG	1233	2873	1255			bta-miR-486	TCCTGTACTGAGCTGCCCCGAG	1014	1558	3608			bta-miR-150	TCTCCCAACCCTTGTACCAGTGT	1237	1844	1364			bta-miR-486	TCCTGTACTGAGCTGCCCCGAG	1286	1110	13808
bta-miR-423-5p	TGAGGGGCAGAGAGCGAGACTTT	1186	2100	1645			bta-miR-342	TCTCACACAGAAATCGCACCCATCT	885	1205	1132			bta-miR-342	TCTCACACAGAAATCGCACCCATCT	848	975	941			bta-let-7i	TGAGGTAGTAGTTTGTGCTGTT	1240	267	1082
bta-miR-150	TCTCCCAACCCTTGTACCAGTGT	1143	1336	1344			bta-let-7c	TGAGGTAGTAGGTTGTATGGTT	873	1428	1504			bta-miR-486	TCCTGTACTGAGCTGCCCCGAG	794	2255	1371			bta-miR-423-5p	TGAGGGGCAGAGAGCGAGACTTT	942	701	2889
bta-let-7c	TGAGGTAGTAGGTTGTATGGTT	1131	1597	937			bta-miR-423-5p	TGAGGGGCAGAGAGCGAGACTTT	828	1952	1773			bta-miR-125b	TCCCTGAGACCCTAACTTGTGA	771	385	325			bta-miR-125b	TCCCTGAGACCCTAACTTGTGA	849	168	2261
bta-miR-342	TCTCACACAGAAATCGCACCCATCT	983	916	880			bta-miR-223	TGTCAGTTTGTCAAATACCCCA	549	705	1243			bta-let-7i	TGAGGTAGTAGTTTGTGCTGTT	687	491	409			bta-miR-199a-3p	ACAGTAGTCTGCACATTGGTTA	742	43	690
bta-miR-16b	TAGCAGCACGTAAATATTGGC	922	724	748			bta-miR-16b	TAGCAGCACGTAAATATTGGC	544	547	1568			bta-miR-423-5p	TGAGGGGCAGAGAGCGAGACTTT	566	1662	801			bta-miR-148a	TCAGTGCACTACAGAACTTTGT	626	80	313
bta-miR-223	TGTCAGTTTGTCAAATACCCCA	752	394	390			bta-miR-126-5p	CATTATTACTTTTGGTACGCG	483	1889	757			bta-miR-16b	TAGCAGCACGTAAATATTGGC	540	685	408			bta-miR-16b	TAGCAGCACGTAAATATTGGC	601	264	1162
bta-miR-1468	CTCCGTTTGCCTGTTTTGCTGA	646	1029	853			bta-let-7i	TGAGGTAGTAGTTTGTGCTGTT	482	691	1073			bta-miR-223	TGTCAGTTTGTCAAATACCCCA	532	603	652			bta-miR-342	TCTCACACAGAAATCGCACCCATCT	590	602	1290
bta-miR-30d	TGTAAACATCCCCGACTGGAAGCT	570	502	399			bta-miR-1468	CTCCGTTTGCCTGTTTTGCTGA	422	1912	661			bta-miR-21-5p	TAGCTTATCAGACTGATGTTGACT	446	378	184			bta-miR-223	TGTCAGTTTGTCAAATACCCCA	572	304	1430
bta-miR-126-5p	CATTATTACTTTTGGTACGCG	562	858	896			bta-miR-26a	TTCAAGTAATCCAGGATAGGCT	358	731	504			bta-miR-126-5p	CATTATTACTTTTGGTACGCG	407	812	422			bta-miR-150	TCTCCCAACCCTTGTACCAGTGT	514	849	1199
bta-miR-3432	TGCGGGATCTTTAGTTGTGGTG	529	481	444			bta-miR-30d	TGTAAACATCCCCGACTGGAAGCT	328	751	673			bta-miR-30d	TGTAAACATCCCCGACTGGAAGCT	388	607	404			bta-miR-21-5p	TAGCTTATCAGACTGATGTTGACT	480	118	515
bta-miR-125b	TCCCTGAGACCCTAACTTGTGA	509	608	389			bta-miR-125a	TCCCTGAGACCCTTTAACCTGTG	313	1365	396			bta-miR-199a-3p	ACAGTAGTCTGCACATTGGTTA	367	61	79			bta-miR-26a	TTCAAGTAATCCAGGATAGGCT	356	248	391
bta-miR-133a	TTTGGTCCCCTTCAACCAGCTG	506	22	28			bta-miR-151-3p	CTAGACTGAAGCTCCTTGAGG	310	601	581			bta-miR-3432	TGCGGGATCTTTAGTTGTGGTG	362	382	345			bta-miR-3432	TGCGGGATCTTTAGTTGTGGTG	313	266	355
bta-let-7i	TGAGGTAGTAGTTTGTGCTGTT	487	622	547			bta-miR-125b	TCCCTGAGACCCTAACTTGTGA	298	652	611			bta-miR-151-3p	CTAGACTGAAGCTCCTTGAGG	333	281	246			bta-miR-16a	TAGCAGCACGTAAATATTGGTG	249	89	972
bta-miR-26a	TTCAAGTAATCCAGGATAGGCT	427	463	412			bta-miR-3432	TGCGGGATCTTTAGTTGTGGTG	278	847	402			bta-miR-26a	TTCAAGTAATCCAGGATAGGCT	312	461	320			bta-miR-125a	TCCCTGAGACCCTTTAACCTGTG	232	296	678
bta-miR-191	CAACGGAATCCCAAAAGCAGCTG	417	369	331			bta-miR-191	CAACGGAATCCCAAAAGCAGCTG	251	412	556			bta-miR-1468	CTCCGTTTGCCTGTTTTGCTGA	310	737	419			bta-miR-151-3p	CTAGACTGAAGCTCCTTGAGG	226	163	710
bta-miR-21-5p	TAGCTTATCAGACTGATGTTGACT	395	342	315			bta-miR-16a	TAGCAGCACGTAAATATTGGTG	244	395	740			bta-miR-125a	TCCCTGAGACCCTTTAACCTGTG	265	665	369			bta-miR-142-5p	CATAAAGTAGAAAGCACTAC	189	106	613
bta-miR-125a	TCCCTGAGACCCTTTAACCTGTG	382	850	587			bta-miR-21-5p	TAGCTTATCAGACTGATGTTGACT	226	360	843			bta-miR-16a	TAGCAGCACGTAAATATTGGTG	252	318	167			bta-miR-26b	TTCAAGTAATTCAGGATAGGTT	189	154	259
bta-miR-16a	TAGCAGCACGTAAATATTGGTG	328	273	343			bta-miR-142-5p	CATAAAGTAGAAAGCACTAC	225	165	381			bta-miR-148a	TCAGTGCACTACAGAACTTTGT	236	143	118			bta-miR-140	TACCACAGGGTAGAACCACGGA	174	38	485
bta-miR-25	CATTGCACTTGTCTCGGTCTGA	296	398	312			bta-miR-10b	TACCCTGTAGAACCGAATTTGTG	200	522	265			bta-miR-26b	TTCAAGTAATTCAGGATAGGTT	224	314	147			bta-let-7e	TGAGGTAGGAGGTTGTATAGT	174	91	204
bta-miR-151-3p	CTAGACTGAAGCTCCTTGAGG	281	405	306			bta-miR-26b	TTCAAGTAATTCAGGATAGGTT	180	424	353			bta-miR-191	CAACGGAATCCCAAAAGCAGCTG	224	374	283			bta-miR-10b	TACCCTGTAGAACCGAATTTGTG	172	99	201
bta-miR-10b	TACCCTGTAGAACCGAATTTGTG	267	404	311			bta-miR-25	CATTGCACTTGTCTCGGTCTGA	178	373	576			bta-miR-10b	TACCCTGTAGAACCGAATTTGTG	209	226	160			bta-miR-126-5p	CATTATTACTTTTGGTACGCG	171	392	442
bta-miR-26b	TTCAAGTAATTCAGGATAGGTT	266	215	247			bta-miR-30a-5p	TGTAAACATCCTCGACTGGAAGCT	118	446	179			bta-miR-25	CATTGCACTTGTCTCGGTCTGA	195	299	177			bta-miR-25	CATTGCACTTGTCTCGGTCTGA	165	166	1641
bta-miR-155	TTAATGCTAATCGTGATAGGGGT	218	217	155			bta-miR-148a	TCAGTGCACTACAGAACTTTGT	116	205	453			bta-miR-142-5p	CATAAAGTAGAAAGCACTAC	181	211	157			bta-miR-30d	TGTAAACATCCCCGACTGGAAGCT	163	265	796
bta-miR-425-5p	ATGACACGATCACTCCCGTTGA	188	122	107			bta-miR-103	AGCAGCATTGTACAGGGCTATGA	115	270	260			bta-let-7e	TGAGGTAGGAGGTTGTATAGT	140	151	118			bta-miR-191	CAACGGAATCCCAAAAGCAGCTG	155	138	1026
bta-miR-30a-5p	TGTAAACATCCTCGACTGGAAGCT	182	260	186			bta-let-7e	TGAGGTAGGAGGTTGTATAGT	115	432	122			bta-miR-155	TTAATGCTAATCGTGATAGGGGT	131	194	140			bta-miR-196a	TAGGTAGTTTCATGTTGTTGGG	136	10	89
bta-miR-103	AGCAGCATTGTACAGGGCTATGA	179	227	196			bta-miR-29a	CTAGCACCATCTGAAATCGGTTA	110	212	253			bta-miR-103	AGCAGCATTGTACAGGGCTATGA	122	173	78			bta-miR-1468	CTCCGTTTGCCTGTTTTGCTGA	132	469	461
bta-miR-142-5p	CATAAAGTAGAAAGCACTAC	175	156	169			bta-miR-425-5p	ATGACACGATCACTCCCGTTGA	108	131	224			bta-miR-29a	CTAGCACCATCTGAAATCGGTTA	118	164	80			bta-miR-29a	CTAGCACCATCTGAAATCGGTTA	116	24	309
bta-miR-140	TACCACAGGGTAGAACCACGGA	172	130	252			bta-let-7g	TGAGGTAGTAGTTTGTACAGTT	103	209	130			bta-miR-425-5p	ATGACACGATCACTCCCGTTGA	103	119	139			bta-miR-27b	TTCACAGTGGCTAAGTTCTGC	113	69	125
bta-miR-93	CAAAGTGCTGTTCGTGCAGGTA	171	163	182			bta-miR-140	TACCACAGGGTAGAACCACGGA	96	174	234			bta-miR-320a	AAAAGCTGGGTTGAGAGGGCGA	94	134	92			bta-miR-425-5p	ATGACACGATCACTCCCGTTGA	105	60	263
bta-miR-148a	TCAGTGCACTACAGAACTTTGT	153	201	172			bta-miR-24-3p	TGGCTCAGTTCAGCAGGAACAG	93	185	145			bta-miR-140	TACCACAGGGTAGAACCACGGA	90	120	85			bta-miR-155	TTAATGCTAATCGTGATAGGGGT	97	89	165
bta-miR-92a	TATTGCACTTGTCCCGGCCTGT	146	207	147			bta-miR-92a	TATTGCACTTGTCCCGGCCTGT	88	179	136			bta-miR-30a-5p	TGTAAACATCCTCGACTGGAAGCT	89	165	84			bta-let-7g	TGAGGTAGTAGTTTGTACAGTT	94	62	129
bta-miR-29a	CTAGCACCATCTGAAATCGGTTA	143	170	199			bta-miR-155	TTAATGCTAATCGTGATAGGGGT	88	193	176			bta-miR-93	CAAAGTGCTGTTCGTGCAGGTA	86	150	90			bta-miR-143	TGAGATGAAGCACTGTAGCTCG	89	1	342
bta-miR-320a	AAAAGCTGGGTTGAGAGGGCGA	127	188	247			bta-miR-128	TCACAGTGAACCGGTCTCTTT	84	95	136			bta-miR-122	TGGAGTGTGACAATGGTGTTTG	77	196	34			bta-miR-142-3p	AGTGTTTCCTACTTTATGGATG	85	51	82
bta-let-7g	TGAGGTAGTAGTTTGTACAGTT	116	92	102			bta-miR-10a	TACCCTGTAGATCCGAATTTGTG	84	167	75			bta-miR-92a	TATTGCACTTGTCCCGGCCTGT	76	210	79			bta-miR-30e-5p	TGTAAACATCCTTGACTGGAAGCT	78	29	112
bta-miR-128	TCACAGTGAACCGGTCTCTTT	109	79	76			bta-miR-186	CAAAGAATTCTCCTTTTGGGCT	82	141	145			bta-miR-186	CAAAGAATTCTCCTTTTGGGCT	73	76	75			bta-miR-320a	AAAAGCTGGGTTGAGAGGGCGA	78	57	229
bta-miR-24-3p	TGGCTCAGTTCAGCAGGAACAG	107	99	110			bta-miR-320a	AAAAGCTGGGTTGAGAGGGCGA	79	269	138			bta-miR-10a	TACCCTGTAGATCCGAATTTGTG	70	80	64			bta-miR-186	CAAAGAATTCTCCTTTTGGGCT	76	33	229
bta-miR-339a	TCCCTGTCCTCCAGGAGCTCAC	106	84	82			bta-miR-93	CAAAGTGCTGTTCGTGCAGGTA	74	148	233			bta-miR-30e-5p	TGTAAACATCCTTGACTGGAAGCT	65	83	34			bta-miR-103	AGCAGCATTGTACAGGGCTATGA	66	66	210
bta-miR-27b	TTCACAGTGGCTAAGTTCTGC	106	108	109			bta-miR-30e-5p	TGTAAACATCCTTGACTGGAAGCT	67	150	151			bta-miR-339a	TCCCTGTCCTCCAGGAGCTCAC	64	96	46			bta-let-7d	AGAGGTAGTAGGTTGCATAGTT	64	26	130
bta-let-7e	TGAGGTAGGAGGTTGTATAGT	104	240	161			bta-miR-27b	TTCACAGTGGCTAAGTTCTGC	65	257	111			bta-miR-133a	TTTGGTCCCCTTCAACCAGCTG	61	22	30			bta-miR-24-3p	TGGCTCAGTTCAGCAGGAACAG	62	36	108
bta-miR-23a	ATCACATTGCCAGGGATTTCCA	98	110	111			bta-miR-1	TGGAATGTAAAGAAGTATGTAT	62	30	59			bta-miR-142-3p	AGTGTTTCCTACTTTATGGATG	60	97	46			bta-miR-10a	TACCCTGTAGATCCGAATTTGTG	60	45	101
bta-miR-206	TGGAATGTAAGGAAGTGTGTGG	94	19	12			bta-miR-122	TGGAGTGTGACAATGGTGTTTG	62	901	162			bta-miR-27b	TTCACAGTGGCTAAGTTCTGC	60	109	43			bta-miR-93	CAAAGTGCTGTTCGTGCAGGTA	56	54	301
bta-miR-199a-3p	ACAGTAGTCTGCACATTGGTTA	94	74	55			bta-miR-142-3p	AGTGTTTCCTACTTTATGGATG	60	55	167			bta-let-7g	TGAGGTAGTAGTTTGTACAGTT	59	97	47			bta-miR-199b	CCCAGTGTTTAGACTATCTGTTC	56	0	39
bta-miR-30e-5p	TGTAAACATCCTTGACTGGAAGCT	92	90	86			bta-let-7d	AGAGGTAGTAGGTTGCATAGTT	57	110	96			bta-miR-24-3p	TGGCTCAGTTCAGCAGGAACAG	59	122	56			bta-miR-99a-5p	AACCCGTAGATCCGATCTTGT	54	18	179
bta-miR-186	CAAAGAATTCTCCTTTTGGGCT	91	83	57			bta-miR-199a-3p	ACAGTAGTCTGCACATTGGTTA	46	50	301			bta-miR-221	AGCTACATTGTCTGCTGGGTTT	55	57	35			bta-miR-30a-5p	TGTAAACATCCTCGACTGGAAGCT	54	86	141
bta-miR-142-3p	AGTGTTTCCTACTTTATGGATG	87	55	79			bta-miR-99b	CACCCGTAGAACCGACCTTGCG	43	132	34			bta-miR-99a-5p	AACCCGTAGATCCGATCTTGT	55	58	54			bta-miR-196b	TAGGTAGTTTCCTGTTGTTGGGA	51	5	54
bta-miR-10a	TACCCTGTAGATCCGAATTTGTG	85	115	89			bta-miR-23b-3p	ATCACATTGCCAGGGATTACCAC	39	116	79			bta-let-7d	AGAGGTAGTAGGTTGCATAGTT	54	91	54			bta-miR-6529	GAGAGATCAGAGGCGCAGAGT	50	18	121
bta-miR-122	TGGAGTGTGACAATGGTGTTTG	81	167	269			bta-miR-339a	TCCCTGTCCTCCAGGAGCTCAC	39	96	74			bta-miR-196a	TAGGTAGTTTCATGTTGTTGGG	51	4	12			bta-miR-128	TCACAGTGAACCGGTCTCTTT	48	37	439
bta-miR-143	TGAGATGAAGCACTGTAGCTCG	78	12	17			bta-miR-192	CTGACCTATGAATTGACAGCCAG	38	105	155			bta-miR-23a	ATCACATTGCCAGGGATTTCCA	51	132	63			bta-miR-122	TGGAGTGTGACAATGGTGTTTG	47	24	543
bta-miR-221	AGCTACATTGTCTGCTGGGTTT	68	67	66			bta-miR-221	AGCTACATTGTCTGCTGGGTTT	38	49	81			bta-miR-192	CTGACCTATGAATTGACAGCCAG	50	28	24			bta-miR-133a	TTTGGTCCCCTTCAACCAGCTG	46	27	50
bta-let-7d	AGAGGTAGTAGGTTGCATAGTT	68	76	68			bta-miR-151-5p	TCGAGGAGCTCACAGTCTAGT	34	65	60			bta-miR-423-3p	AAGCTCGGTCTGAGGCCCCTCAGT	47	32	29			bta-miR-379	TGGTAGACTATGGAACGTAGG	41	3	49
bta-miR-23b-3p	ATCACATTGCCAGGGATTACCAC	66	72	68			bta-miR-6529	GAGAGATCAGAGGCGCAGAGT	34	84	31			bta-miR-2284x	TGAAAAGTTCGTTCGGGTTTT	45	55	28			bta-miR-423-3p	AAGCTCGGTCTGAGGCCCCTCAGT	38	33	84
bta-miR-101	TACAGTACTGTGATAACTGAA	63	35	18			bta-miR-133a	TTTGGTCCCCTTCAACCAGCTG	33	21	32			bta-miR-151-5p	TCGAGGAGCTCACAGTCTAGT	45	38	32			bta-miR-1	TGGAATGTAAAGAAGTATGTAT	38	50	43
bta-miR-192	CTGACCTATGAATTGACAGCCAG	62	51	106			bta-miR-423-3p	AAGCTCGGTCTGAGGCCCCTCAGT	32	57	90			bta-miR-1	TGGAATGTAAAGAAGTATGTAT	38	50	39			bta-miR-199a-5p	CCCAGTGTTCAGACTACCTGTT	38	0	37
bta-miR-99a-5p	AACCCGTAGATCCGATCTTGT	55	70	61			bta-miR-27a-3p	TTCACAGTGGCTAAGTTCCG	30	73	29			bta-miR-23b-3p	ATCACATTGCCAGGGATTACCAC	38	68	39			bta-miR-192	CTGACCTATGAATTGACAGCCAG	37	26	231
bta-miR-6529	GAGAGATCAGAGGCGCAGAGT	53	75	59			bta-miR-99a-5p	AACCCGTAGATCCGATCTTGT	28	70	80			bta-miR-128	TCACAGTGAACCGGTCTCTTT	36	97	48			bta-miR-23a	ATCACATTGCCAGGGATTTCCA	36	33	155
bta-miR-99b	CACCCGTAGAACCGACCTTGCG	53	77	64			bta-miR-98	TGAGGTAGTAAGTTGTATTGTT	25	33	40			bta-miR-206	TGGAATGTAAGGAAGTGTGTGG	33	13	8			bta-miR-660	TACCCATTGCATATCGGAGCTG	34	8	75
bta-miR-451	AAACCGTTACCATTACTGAGTTT	49	31	20			bta-miR-30c	TGTAAACATCCTACACTCTCAGC	25	46	66			bta-miR-432	TCTTGGAGTAGGTCATTGGGTGG	33	30	15			bta-miR-221	AGCTACATTGTCTGCTGGGTTT	34	34	105
bta-miR-29c	TAGCACCATTTGAAATCGGTTA	47	27	20			bta-miR-2284x	TGAAAAGTTCGTTCGGGTTTT	24	61	63			bta-miR-127	TCGGATCCGTCTGAGCTTGGCT	31	27	13			bta-miR-98	TGAGGTAGTAAGTTGTATTGTT	33	5	38
bta-miR-423-3p	AAGCTCGGTCTGAGGCCCCTCAGT	44	37	29			bta-miR-143	TGAGATGAAGCACTGTAGCTCG	22	41	27			bta-miR-30c	TGTAAACATCCTACACTCTCAGC	31	36	21			bta-miR-92a	TATTGCACTTGTCCCGGCCTGT	32	67	187
bta-miR-30c	TGTAAACATCCTACACTCTCAGC	43	41	35			bta-miR-23a	ATCACATTGCCAGGGATTTCCA	22	199	106			bta-miR-143	TGAGATGAAGCACTGTAGCTCG	30	21	17			bta-miR-101	TACAGTACTGTGATAACTGAA	31	18	45
bta-miR-361	TTATCAGAATCTCCAGGGGTAC	41	56	53			bta-miR-181a	AACATTCAACGCTGTCGGTGAGTT	20	55	28			bta-miR-27a-3p	TTCACAGTGGCTAAGTTCCG	30	52	8			bta-miR-30c	TGTAAACATCCTACACTCTCAGC	30	16	73
bta-miR-2284x	TGAAAAGTTCGTTCGGGTTTT	40	50	64			bta-miR-1306	CCACCTCCCCTGCAAACGTCC	18	19	16			bta-miR-199a-5p	CCCAGTGTTCAGACTACCTGTT	28	2	2			bta-miR-339a	TCCCTGTCCTCCAGGAGCTCAC	29	19	122
bta-miR-98	TGAGGTAGTAAGTTGTATTGTT	39	23	17			bta-miR-375	TTTTGTTCGTTCGGCTCGCGTGA	17	48	23			bta-miR-193a-5p	TGGGTCTTTGCGGGCGAGATGA	28	15	5			bta-miR-2284x	TGAAAAGTTCGTTCGGGTTTT	28	13	79
bta-miR-146a	TGAGAACTGAATTCCATAGGTTGT	34	5	5			bta-miR-361	TTATCAGAATCTCCAGGGGTAC	17	60	72			bta-miR-361	TTATCAGAATCTCCAGGGGTAC	28	44	35			bta-miR-152	TCAGTGCATGACAGAACTTGGG	24	4	29
bta-miR-27a-3p	TTCACAGTGGCTAAGTTCCG	34	34	38			bta-miR-139	TCTACAGTGCACGTGTCTCCAGT	16	93	24			bta-miR-99b	CACCCGTAGAACCGACCTTGCG	27	45	38			bta-miR-361	TTATCAGAATCTCCAGGGGTAC	24	30	111
bta-miR-1307	ACTCGGCGTGGCGTCGGTCGTG	32	18	21			bta-miR-760-3p	CGGCTCTGGGTCTGTGGGGA	15	13	21			bta-miR-181a	AACATTCAACGCTGTCGGTGAGTT	26	46	42			bta-miR-451	AAACCGTTACCATTACTGAGTTT	23	9	72
bta-miR-339b	TCCCTGTCCTCCAGGAGCTC	31	33	19			bta-miR-345-3p	CCTGAACTAGGGGTCTGGAG	14	20	17			bta-miR-100	AACCCGTAGATCCGAACTTGTG	25	20	7			bta-miR-432	TCTTGGAGTAGGTCATTGGGTGG	23	11	79
bta-miR-345-3p	CCTGAACTAGGGGTCTGGAG	30	7	26			bta-miR-874	CTGCCCTGGCCCGAGGGACCGA	13	23	8			bta-miR-196b	TAGGTAGTTTCCTGTTGTTGGGA	23	1	14			bta-miR-23b-3p	ATCACATTGCCAGGGATTACCAC	23	28	64
bta-miR-185	TGGAGAGAAAGGCAGTTCCTGA	30	28	18			bta-miR-17-5p	CAAAGTGCTTACAGTGCAGGTAGT	12	20	18			bta-miR-139	TCTACAGTGCACGTGTCTCCAGT	23	36	21			bta-miR-27a-3p	TTCACAGTGGCTAAGTTCCG	21	13	26
bta-miR-29b	TAGCACCATTTGAAATCAGTGTT	29	6	11			bta-miR-194	TGTAACAGCAACTCCATGTGGA	12	11	13			bta-miR-101	TACAGTACTGTGATAACTGAA	22	26	9			bta-miR-99b	CACCCGTAGAACCGACCTTGCG	21	44	69
bta-miR-1306	CCACCTCCCCTGCAAACGTCC	29	10	31			bta-miR-184	TGGACGGAGAACTGATAAGGGT	12	11	5			bta-miR-382	GAAGTTGTTCGTGGTGGATTCG	21	11	2			bta-miR-195	TAGCAGCACAGAAATATTGGCA	20	8	13
bta-miR-205	TCCTTCATTCCACCGGAGTCTG	28	68	61			bta-miR-432	TCTTGGAGTAGGTCATTGGGTGG	12	39	41			bta-miR-98	TGAGGTAGTAAGTTGTATTGTT	20	24	14			bta-miR-205	TCCTTCATTCCACCGGAGTCTG	20	9	28
bta-miR-378	ACTGGACTTGGAGTCAGAAGGC	27	16	8			bta-miR-100	AACCCGTAGATCCGAACTTGTG	11	33	8			bta-miR-660	TACCCATTGCATATCGGAGCTG	19	24	8			bta-miR-185	TGGAGAGAAAGGCAGTTCCTGA	19	5	69
bta-miR-432	TCTTGGAGTAGGTCATTGGGTGG	27	32	19			bta-miR-660	TACCCATTGCATATCGGAGCTG	11	62	22			bta-miR-3431	CCTCAGTCAGCCTTGTGGATGT	18	4	4			bta-miR-22-3p	AAGCTGCCAGTTGAAGAACTG	18	3	20
bta-miR-660	TACCCATTGCATATCGGAGCTG	27	33	54			bta-miR-193a-5p	TGGGTCTTTGCGGGCGAGATGA	10	25	23			bta-miR-6529	GAGAGATCAGAGGCGCAGAGT	18	69	37			bta-miR-127	TCGGATCCGTCTGAGCTTGGCT	18	14	39
bta-miR-375	TTTTGTTCGTTCGGCTCGCGTGA	26	42	45			bta-miR-145	GTCCAGTTTTCCCAGGAATCCCT	10	48	22			bta-miR-1307	ACTCGGCGTGGCGTCGGTCGTG	17	23	12			bta-miR-184	TGGACGGAGAACTGATAAGGGT	17	11	1
bta-miR-151-5p	TCGAGGAGCTCACAGTCTAGT	26	60	38			bta-miR-1307	ACTCGGCGTGGCGTCGGTCGTG	10	28	16			bta-miR-17-5p	CAAAGTGCTTACAGTGCAGGTAGT	16	12	11			bta-miR-107	AGCAGCATTGTACAGGGCTATC	17	7	23
bta-miR-22-3p	AAGCTGCCAGTTGAAGAACTG	23	16	16			bta-miR-195	TAGCAGCACAGAAATATTGGCA	9	8	12			bta-miR-1306	CCACCTCCCCTGCAAACGTCC	16	18	14			bta-miR-29c	TAGCACCATTTGAAATCGGTTA	17	13	63
bta-miR-139	TCTACAGTGCACGTGTCTCCAGT	22	31	23			bta-miR-29b	TAGCACCATTTGAAATCAGTGTT	9	20	33			bta-miR-205	TCCTTCATTCCACCGGAGTCTG	16	35	16			bta-miR-181a	AACATTCAACGCTGTCGGTGAGTT	16	13	26
bta-miR-181a	AACATTCAACGCTGTCGGTGAGTT	22	44	13			bta-miR-30f	TGTAAACACCCTACACTCTCAGCT	9	26	7			bta-miR-652	AATGGCGCCACTAGGGTTGTG	15	7	7			bta-miR-199c	TACAGTAGTCTGCACATTGG	14	1	13
bta-miR-127	TCGGATCCGTCTGAGCTTGGCT	21	25	27			bta-miR-148b	TCAGTGCATCACAGAACTTTGT	9	29	40			bta-miR-339b	TCCCTGTCCTCCAGGAGCTC	15	30	14			bta-miR-574	TGAGTGTGTGTGTGTGAGTGTGTG	13	6	12
bta-miR-145	GTCCAGTTTTCCCAGGAATCCCT	20	11	30			bta-miR-127	TCGGATCCGTCTGAGCTTGGCT	9	53	21			bta-miR-375	TTTTGTTCGTTCGGCTCGCGTGA	15	25	10			bta-miR-30b-5p	TGTAAACATCCTACACTCAGCT	13	2	25
bta-miR-30f	TGTAAACACCCTACACTCTCAGCT	19	16	23			bta-miR-29c	TAGCACCATTTGAAATCGGTTA	9	28	45			bta-miR-29b	TAGCACCATTTGAAATCAGTGTT	12	15	2			bta-miR-100	AACCCGTAGATCCGAACTTGTG	13	6	19
bta-miR-874	CTGCCCTGGCCCGAGGGACCGA	19	19	17			bta-miR-451	AAACCGTTACCATTACTGAGTTT	9	17	53			bta-miR-2284ab	TAAAAGTTTGGTTGGGTTTTT	12	6	3			bta-miR-664b	TATTCATTTATCTCCCAGCCTAC	12	5	5
bta-miR-2478	GTATCCCACTTCTGACACCA	18	10	6			bta-miR-101	TACAGTACTGTGATAACTGAA	9	40	44			bta-miR-760-3p	CGGCTCTGGGTCTGTGGGGA	12	23	7			bta-miR-382	GAAGTTGTTCGTGGTGGATTCG	12	6	16
bta-miR-379	TGGTAGACTATGGAACGTAGG	17	7	6			bta-miR-3431	CCTCAGTCAGCCTTGTGGATGT	8	14	15			bta-miR-379	TGGTAGACTATGGAACGTAGG	11	18	9			bta-miR-29b	TAGCACCATTTGAAATCAGTGTT	11	5	21
bta-miR-17-5p	CAAAGTGCTTACAGTGCAGGTAGT	17	10	12			bta-miR-152	TCAGTGCATGACAGAACTTGGG	8	23	24			bta-miR-874	CTGCCCTGGCCCGAGGGACCGA	11	16	4			bta-miR-494	TGAAACATACACGGGAAACCTC	11	4	0
bta-miR-215	ATGACCTATGAATTGACAGACA	16	6	14			bta-miR-185	TGGAGAGAAAGGCAGTTCCTGA	8	14	47			bta-miR-199b	CCCAGTGTTTAGACTATCTGTTC	11	3	0			bta-miR-345-3p	CCTGAACTAGGGGTCTGGAG	10	2	25
bta-miR-184	TGGACGGAGAACTGATAAGGGT	16	12	23			bta-miR-6123	TGCCAAGCCCACGTTCAAAGG	7	8	7			bta-miR-664b	TATTCATTTATCTCCCAGCCTAC	10	3	4			bta-miR-193a-5p	TGGGTCTTTGCGGGCGAGATGA	10	1	10
bta-miR-190a	TGATATGTTTGATATATTAGGT	15	3	13			bta-miR-196a	TAGGTAGTTTCATGTTGTTGGG	7	7	15			bta-miR-215	ATGACCTATGAATTGACAGACA	10	6	8			bta-miR-1307	ACTCGGCGTGGCGTCGGTCGTG	9	5	21
bta-miR-196a	TAGGTAGTTTCATGTTGTTGGG	15	12	2			bta-miR-107	AGCAGCATTGTACAGGGCTATC	7	24	13			bta-miR-296-3p	GAGGGTTGGGCGGAGGCTTTCC	10	9	11			bta-miR-215	ATGACCTATGAATTGACAGACA	8	4	45
bta-miR-193a-5p	TGGGTCTTTGCGGGCGAGATGA	14	9	23			bta-miR-339b	TCCCTGTCCTCCAGGAGCTC	7	24	26			bta-miR-532	CATGCCTTGAGTGTAGGACCGT	10	11	7			bta-miR-194	TGTAACAGCAACTCCATGTGGA	8	1	34
bta-miR-296-3p	GAGGGTTGGGCGGAGGCTTTCC	13	9	3			bta-miR-205	TCCTTCATTCCACCGGAGTCTG	7	32	43			bta-miR-184	TGGACGGAGAACTGATAAGGGT	10	131	4			bta-miR-378	ACTGGACTTGGAGTCAGAAGGC	8	4	13
bta-miR-760-3p	CGGCTCTGGGTCTGTGGGGA	13	16	17			bta-miR-99a-3p	CAAGCTCGCTTCTATGGGT	6	3	1			bta-miR-411a	ATAGTAGACCGTATAGCGTACG	10	7	2			bta-miR-6123	TGCCAAGCCCACGTTCAAAGG	7	2	37
bta-miR-148b	TCAGTGCATCACAGAACTTTGT	13	17	20			bta-miR-181b	AACATTCATTGCTGTCGGTGGGTT	6	7	11			bta-miR-185	TGGAGAGAAAGGCAGTTCCTGA	10	15	8			bta-miR-532	CATGCCTTGAGTGTAGGACCGT	7	1	14
bta-miR-365-3p	TAATGCCCCTAAAAATCCTTAT	12	3	4			bta-miR-199b	CCCAGTGTTTAGACTATCTGTTC	6	2	17			bta-miR-425-3p	ATCGGGAATGTCGTGTCCGCCC	9	4	2			bta-miR-148b	TCAGTGCATCACAGAACTTTGT	7	9	54
bta-miR-326	CCTCTGGGCCCTTCCTCCAG	12	5	5			bta-miR-130b	CAGTGCAATGATGAAAGGGCAT	6	1	10			bta-miR-145	GTCCAGTTTTCCCAGGAATCCCT	9	21	10			bta-miR-139	TCTACAGTGCACGTGTCTCCAGT	7	7	15
bta-miR-574	TGAGTGTGTGTGTGTGAGTGTGTG	12	5	4			bta-miR-296-3p	GAGGGTTGGGCGGAGGCTTTCC	6	9	1			bta-miR-107	AGCAGCATTGTACAGGGCTATC	9	9	3			bta-miR-151-5p	TCGAGGAGCTCACAGTCTAGT	7	15	47
bta-miR-95	TTCAACGGGTATTTATTGAGCA	11	5	1			bta-miR-532	CATGCCTTGAGTGTAGGACCGT	6	7	1			bta-miR-19b	TGTGCAAATCCATGCAAAACTGA	8	8	1			bta-miR-6119-5p	AGAGGTAAAAAATTGATTTGACT	6	2	8
bta-miR-15a	TAGCAGCACATAATGGTTTGT	11	8	3			bta-miR-20a	TAAAGTGCTTATAGTGCAGGTAG	6	5	4			bta-miR-574	TGAGTGTGTGTGTGTGAGTGTGTG	8	16	4			bta-miR-146a	TGAGAACTGAATTCCATAGGTTGT	6	8	11
bta-miR-532	CATGCCTTGAGTGTAGGACCGT	11	9	8			bta-miR-335	TCAAGAGCAATAACGAAAAATGT	5	4	10			bta-miR-148b	TCAGTGCATCACAGAACTTTGT	8	24	9			bta-miR-328	CTGGCCCTCTCTGCCCTTCCGT	6	3	9
bta-miR-382	GAAGTTGTTCGTGGTGGATTCG	11	12	9			bta-miR-6517	TCAGGGTCCGTGAGCTCCTCGGC	5	2	6			bta-miR-15b	TAGCAGCACATCATGGTTTACA	8	31	3			bta-miR-484	TCAGGCTCAGTCCCCTCCCGAT	6	4	33
bta-miR-19b	TGTGCAAATCCATGCAAAACTGA	10	5	2			bta-miR-15a	TAGCAGCACATAATGGTTTGT	5	14	21			bta-miR-30b-5p	TGTAAACATCCTACACTCAGCT	7	4	5			bta-miR-421	ATCAACAGACATTAATTGGGCGC	5	2	4
bta-miR-107	AGCAGCATTGTACAGGGCTATC	10	13	16			bta-miR-30b-5p	TGTAAACATCCTACACTCAGCT	5	8	10			bta-miR-152	TCAGTGCATGACAGAACTTGGG	7	8	4			bta-miR-425-3p	ATCGGGAATGTCGTGTCCGCCC	5	7	20
bta-miR-152	TCAGTGCATGACAGAACTTGGG	10	14	14			bta-miR-29d-5p	TGACCGATTTCTCCTGGTGTT	5	10	4			bta-miR-29c	TAGCACCATTTGAAATCGGTTA	7	24	9			bta-miR-1306	CCACCTCCCCTGCAAACGTCC	5	5	39
bta-miR-425-3p	ATCGGGAATGTCGTGTCCGCCC	9	2	4			bta-miR-15b	TAGCAGCACATCATGGTTTACA	5	13	23			bta-miR-195	TAGCAGCACAGAAATATTGGCA	6	4	6			bta-miR-874	CTGCCCTGGCCCGAGGGACCGA	5	1	15
bta-miR-29d-5p	TGACCGATTTCTCCTGGTGTT	9	9	8			bta-miR-20b	CAAAGTGCTCACAGTGCAGGTA	5	0	2			bta-miR-345-3p	CCTGAACTAGGGGTCTGGAG	6	14	8			bta-miR-6517	TCAGGGTCCGTGAGCTCCTCGGC	4	1	5
bta-miR-20a	TAAAGTGCTTATAGTGCAGGTAG	9	10	7			bta-miR-324	CGCATCCCCTAGGGCATTGGTGT	5	4	0			bta-miR-378	ACTGGACTTGGAGTCAGAAGGC	6	8	7			bta-miR-95	TTCAACGGGTATTTATTGAGCA	4	1	4
bta-miR-100	AACCCGTAGATCCGAACTTGTG	9	15	11			bta-miR-374b	ATATAATACAACCTGCTAAGTG	4	1	4			bta-miR-451	AAACCGTTACCATTACTGAGTTT	6	39	10			bta-miR-130b	CAGTGCAATGATGAAAGGGCAT	4	6	8
bta-miR-328	CTGGCCCTCTCTGCCCTTCCGT	8	10	10			bta-miR-425-3p	ATCGGGAATGTCGTGTCCGCCC	4	6	11			bta-miR-1388-3p	ATCTCAGGTTTGTCAGCCCGCA	6	8	0			bta-miR-224	CAAGTCACTAGTGGTTCCGTTTA	4	3	43
bta-miR-411a	ATAGTAGACCGTATAGCGTACG	8	17	3			bta-miR-1388-3p	ATCTCAGGTTTGTCAGCCCGCA	4	2	6			bta-miR-181b	AACATTCATTGCTGTCGGTGGGTT	5	8	14			bta-miR-296-3p	GAGGGTTGGGCGGAGGCTTTCC	4	9	16
bta-miR-484	TCAGGCTCAGTCCCCTCCCGAT	8	17	8			bta-miR-328	CTGGCCCTCTCTGCCCTTCCGT	4	16	3			bta-miR-222	AGCTACATCTGGCTACTGGGT	5	5	3			bta-miR-3431	CCTCAGTCAGCCTTGTGGATGT	4	2	33
bta-miR-15b	TAGCAGCACATCATGGTTTACA	8	19	13			bta-miR-200c	TAATACTGCCGGGTAATGATGGA	4	4	2			bta-miR-484	TCAGGCTCAGTCCCCTCCCGAT	5	6	2			bta-miR-145	GTCCAGTTTTCCCAGGAATCCCT	4	2	135
bta-miR-144	TACAGTATAGATGATGTACTAG	8	0	4			bta-miR-378	ACTGGACTTGGAGTCAGAAGGC	4	9	15			bta-miR-1291	TGGCCCTGACTGAAGACCTGCAGT	5	0	1			bta-miR-2284ab	TAAAAGTTTGGTTGGGTTTTT	4	3	15
bta-miR-499	TTAAGACTTGCAGTGATGTTT	8	0	3			bta-miR-484	TCAGGCTCAGTCCCCTCCCGAT	4	8	14			bta-miR-335	TCAAGAGCAATAACGAAAAATGT	5	9	0			bta-miR-200c	TAATACTGCCGGGTAATGATGGA	4	6	6
bta-miR-199a-5p	CCCAGTGTTCAGACTACCTGTT	7	3	1			bta-miR-454	TAGTGCAATATTGCTTATAGGGT	3	3	10			bta-miR-211	TTCCCTTTGTCATCCTTTGCC	4	1	2			bta-miR-760-3p	CGGCTCTGGGTCTGTGGGGA	4	6	25
bta-miR-222	AGCTACATCTGGCTACTGGGT	7	3	7			bta-miR-2448-3p	GTGGTTGATTGGATCCGTGGGT	3	5	6			bta-miR-365-3p	TAATGCCCCTAAAAATCCTTAT	4	2	3			bta-miR-15b	TAGCAGCACATCATGGTTTACA	4	8	113
bta-miR-224	CAAGTCACTAGTGGTTCCGTTTA	7	7	5			bta-miR-19b	TGTGCAAATCCATGCAAAACTGA	3	13	8			bta-miR-146a	TGAGAACTGAATTCCATAGGTTGT	4	10	8			bta-miR-339b	TCCCTGTCCTCCAGGAGCTC	4	9	58
bta-miR-3431	CCTCAGTCAGCCTTGTGGATGT	7	10	16			bta-miR-95	TTCAACGGGTATTTATTGAGCA	3	11	6			bta-miR-326	CCTCTGGGCCCTTCCTCCAG	4	4	7			bta-miR-218	TTGTGCTTGATCTAACCATGTG	4	0	6
bta-miR-664b	TATTCATTTATCTCCCAGCCTAC	6	1	3			bta-miR-574	TGAGTGTGTGTGTGTGAGTGTGTG	3	4	18			bta-miR-130b	CAGTGCAATGATGAAAGGGCAT	4	7	3			bta-miR-505	CGTCAACACTTGCTGGTTTCCT	4	0	4
bta-miR-181b	AACATTCATTGCTGTCGGTGGGTT	6	3	7			bta-miR-1839	AAGGTAGATAGAACAGGTCTTGTT	3	10	8			bta-miR-224	CAAGTCACTAGTGGTTCCGTTTA	4	7	4			bta-miR-877	GTAGAGGAGATGGCGCAGGG	3	3	10
bta-miR-195	TAGCAGCACAGAAATATTGGCA	6	4	11			bta-miR-2284ab	TAAAAGTTTGGTTGGGTTTTT	3	10	12			bta-miR-6123	TGCCAAGCCCACGTTCAAAGG	4	11	4			bta-miR-181b	AACATTCATTGCTGTCGGTGGGTT	3	1	7
bta-miR-6123	TGCCAAGCCCACGTTCAAAGG	6	7	3			bta-miR-7	TGGAAGACTAGTGATTTTGTTGTT	3	2	10			bta-miR-15a	TAGCAGCACATAATGGTTTGT	4	2	1			bta-miR-324	CGCATCCCCTAGGGCATTGGTGT	3	1	1
bta-miR-196b	TAGGTAGTTTCCTGTTGTTGGGA	6	8	4			bta-miR-22-3p	AAGCTGCCAGTTGAAGAACTG	3	16	25			bta-miR-29d-5p	TGACCGATTTCTCCTGGTGTT	4	4	7			bta-miR-204	TTCCCTTTGTCATCCTATGCCT	3	4	25
bta-miR-652	AATGGCGCCACTAGGGTTGTG	6	9	1			bta-miR-206	TGGAATGTAAGGAAGTGTGTGG	3	2	5			bta-miR-2478	GTATCCCACTTCTGACACCA	4	3	8			bta-miR-652	AATGGCGCCACTAGGGTTGTG	3	4	20
bta-miR-194	TGTAACAGCAACTCCATGTGGA	6	11	9			bta-miR-196b	TAGGTAGTTTCCTGTTGTTGGGA	3	0	29			bta-miR-200c	TAATACTGCCGGGTAATGATGGA	4	8	1			bta-miR-30f	TGTAAACACCCTACACTCTCAGCT	3	7	17
bta-miR-455-3p	GCAGTCCATGGGCATATACACT	6	1	0			bta-miR-200a	TAACACTGTCTGGTAACGATGTT	3	5	0			bta-miR-22-3p	AAGCTGCCAGTTGAAGAACTG	4	20	6			bta-miR-206	TGGAATGTAAGGAAGTGTGTGG	3	4	5
bta-miR-374a	TTATAATACAACCTGATAAGTG	5	1	3			bta-miR-2904	GGGAGCCTCGGTTGGCCTC	3	0	2			bta-miR-19a	TGTGCAAATCTATGCAAAACTGA	4	1	0			bta-miR-375	TTTTGTTCGTTCGGCTCGCGTGA	3	11	17
bta-miR-182	TTTGGCAATGGTAGAACTCACACT	5	2	1			bta-miR-32	TATTGCACATGACTAAGTTGCAT	2	6	4			bta-miR-299	TGGTTTACCGTCCCACATACAT	4	1	0			bta-miR-411a	ATAGTAGACCGTATAGCGTACG	3	0	16
bta-miR-324	CGCATCCCCTAGGGCATTGGTGT	5	6	5			bta-miR-301a	CAGTGCAATAGTATTGTCAAAGCAT	2	1	5			bta-miR-31	AGGCAAGATGCTGGCATAGCT	3	1	1			bta-miR-6119-3p	GCAAATCATTTTTTACTCTCCAA	3	0	9
bta-miR-130b	CAGTGCAATGATGAAAGGGCAT	5	7	6			bta-miR-769	TGAGACCTCCGGGTTCTGAGCT	2	7	1			bta-miR-190a	TGATATGTTTGATATATTAGGT	3	12	4			bta-miR-6120-3p	TATGTTGGACAACGTGGATAGC	3	0	1
bta-miR-1839	AAGGTAGATAGAACAGGTCTTGTT	5	8	4			bta-miR-2285p	AAAAACTTGAGTGAACTTTTGG	2	2	2			bta-miR-146b	TGAGAACTGAATTCCATAGGCTGT	3	12	1			bta-miR-497	CAGCAGCACACTGTGGTTTGTA	2	2	12
bta-miR-338	TCCAGCATCAGTGATTTTGTTGA	5	9	15			bta-miR-296-5p	GAGGGCCCCCCCCAATCCT	2	2	3			bta-miR-200a	TAACACTGTCTGGTAACGATGTT	3	2	5			bta-miR-2284z	AAAAAAGTTTGTTTGGGTTTTT	2	1	1
bta-miR-2284ab	TAAAAGTTTGGTTGGGTTTTT	5	11	10			bta-miR-491	AGTGGGGAACCCTTCCATGAGG	2	5	1			bta-miR-194	TGTAACAGCAACTCCATGTGGA	3	4	3			bta-miR-1839	AAGGTAGATAGAACAGGTCTTGTT	2	2	19
bta-miR-7	TGGAAGACTAGTGATTTTGTTGTT	5	12	3			bta-miR-421	ATCAACAGACATTAATTGGGCGC	2	1	8			bta-miR-130a	CAGTGCAATGTTAAAAGGGCAT	3	2	0			bta-miR-197	TTCACCACCTTCTCCACCCAGC	2	1	8
bta-miR-133b	TTTGGTCCCCTTCAACCAGCTA	5	0	2			bta-miR-146b	TGAGAACTGAATTCCATAGGCTGT	2	5	2			bta-miR-2299-3p	TCCGGGGAATGGATCCAGCGT	3	2	0			bta-miR-17-5p	CAAAGTGCTTACAGTGCAGGTAGT	2	1	13
bta-miR-331-3p	GCCCCTGGGCCTATCCTAGAA	4	1	2			bta-miR-326	CCTCTGGGCCCTTCCTCCAG	2	9	5			bta-miR-338	TCCAGCATCAGTGATTTTGTTGA	3	11	0			bta-miR-7	TGGAAGACTAGTGATTTTGTTGTT	2	17	5
bta-miR-381	TATACAAGGGCAAGCTCTCTGT	4	1	1			bta-miR-215	ATGACCTATGAATTGACAGACA	2	29	40			bta-miR-34a	TGGCAGTGTCTTAGCTGGTTGT	3	1	0			bta-miR-1388-3p	ATCTCAGGTTTGTCAGCCCGCA	2	0	5
bta-miR-2448-3p	GTGGTTGATTGGATCCGTGGGT	4	1	9			bta-miR-379	TGGTAGACTATGGAACGTAGG	2	8	16			bta-miR-499	TTAAGACTTGCAGTGATGTTT	3	0	1			bta-miR-214	ACAGCAGGCACAGACAGGCAGT	2	0	7
bta-miR-214	ACAGCAGGCACAGACAGGCAGT	4	3	4			bta-miR-504	AGACCCTGGTCTGCACTCTGTC	2	14	2			bta-miR-6119-3p	GCAAATCATTTTTTACTCTCCAA	3	2	0			bta-miR-487b	AATCGTACAGGGTCATCCACTT	2	0	8
bta-miR-30b-5p	TGTAAACATCCTACACTCAGCT	4	8	9			bta-miR-382	GAAGTTGTTCGTGGTGGATTCG	2	12	7			bta-miR-32	TATTGCACATGACTAAGTTGCAT	2	2	4			bta-miR-671	AGGAAGCCCTGGAGGGGCTGGAG	2	0	1
bta-miR-504	AGACCCTGGTCTGCACTCTGTC	4	9	5			bta-miR-411a	ATAGTAGACCGTATAGCGTACG	2	4	9			bta-miR-744	TGCGGGGCTAGGGCTAACAGCA	2	8	3			bta-miR-29d-3p	TAGCACCATTTGAAATCGATTA	1	1	1
bta-miR-2419-5p	ATCGCATCAACACTCGTCTGTT	4	2	0			bta-miR-1343-3p	CTCCTGGGGCCCGCACTCTC	2	0	2			bta-miR-2285t	AGAATCTGGATGAACTTTTTGG	2	3	2			bta-miR-222	AGCTACATCTGGCTACTGGGT	1	2	9
bta-miR-27a-5p	AGGGCTTAGCTGCTTGTGAGCA	4	0	3			bta-miR-1388-5p	AGGACTGTCCAACCTGAGAAT	2	1	0			bta-miR-1246	AATGGATTTTTGGAGCAGG	2	1	4			bta-miR-29d-5p	TGACCGATTTCTCCTGGTGTT	1	3	17
bta-miR-494	TGAAACATACACGGGAAACCTC	4	0	6			bta-miR-370	GCCTGCTGGGGTGGAACCTGGT	2	0	1			bta-miR-2448-3p	GTGGTTGATTGGATCCGTGGGT	2	5	1			bta-miR-345-5p	GCTGACTCCTAGTCCAGTGCT	1	1	0
bta-miR-296-5p	GAGGGCCCCCCCCAATCCT	3	1	3			bta-miR-144	TACAGTATAGATGATGTACTAG	1	1	5			bta-miR-6119-5p	AGAGGTAAAAAATTGATTTGACT	2	3	2			bta-miR-144	TACAGTATAGATGATGTACTAG	0	2	1
bta-miR-6524	TTACTCTGAGTAACCTAACTG	3	1	3			bta-miR-671	AGGAAGCCCTGGAGGGGCTGGAG	1	3	2			bta-miR-1839	AAGGTAGATAGAACAGGTCTTGTT	2	3	14			bta-miR-190a	TGATATGTTTGATATATTAGGT	0	2	4
bta-miR-6119-5p	AGAGGTAAAAAATTGATTTGACT	3	3	1			bta-miR-2419-5p	ATCGCATCAACACTCGTCTGTT	1	13	12			bta-miR-504	AGACCCTGGTCTGCACTCTGTC	2	3	3			bta-miR-19b	TGTGCAAATCCATGCAAAACTGA	0	2	14
bta-miR-146b	TGAGAACTGAATTCCATAGGCTGT	3	4	9			bta-miR-190a	TGATATGTTTGATATATTAGGT	1	8	11			bta-miR-200b	TAATACTGCCTGGTAATGATG	2	4	0			bta-miR-20a	TAAAGTGCTTATAGTGCAGGTAG	0	1	4
bta-miR-34a	TGGCAGTGTCTTAGCTGGTTGT	3	5	1			bta-miR-199a-5p	CCCAGTGTTCAGACTACCTGTT	1	2	7			bta-miR-20a	TAAAGTGCTTATAGTGCAGGTAG	2	14	0			bta-miR-2419-5p	ATCGCATCAACACTCGTCTGTT	0	4	20
bta-miR-204	TTCCCTTTGTCATCCTATGCCT	3	8	9			bta-miR-214	ACAGCAGGCACAGACAGGCAGT	1	5	4			bta-miR-2419-5p	ATCGCATCAACACTCGTCTGTT	2	0	2			bta-miR-2448-3p	GTGGTTGATTGGATCCGTGGGT	0	1	6
bta-miR-197	TTCACCACCTTCTCCACCCAGC	3	9	0			bta-miR-365-3p	TAATGCCCCTAAAAATCCTTAT	1	9	3			bta-miR-2447	TCTGGGAACCGGTTTGGCTGCT	2	0	1			bta-miR-2478	GTATCCCACTTCTGACACCA	0	4	9
bta-miR-31	AGGCAAGATGCTGGCATAGCT	3	1	0			bta-miR-505	CGTCAACACTTGCTGGTTTCCT	1	3	1			bta-miR-331-3p	GCCCCTGGGCCTATCCTAGAA	2	1	0			bta-miR-2487	CTCTAAGGGCTGGGCCGGTCGG	0	3	1
bta-miR-421	ATCAACAGACATTAATTGGGCGC	3	2	0			bta-miR-34a	TGGCAGTGTCTTAGCTGGTTGT	1	2	4			bta-miR-374b	ATATAATACAACCTGCTAAGTG	2	3	0			bta-miR-32	TATTGCACATGACTAAGTTGCAT	0	1	6
bta-miR-130a	CAGTGCAATGTTAAAAGGGCAT	2	1	10			bta-miR-146a	TGAGAACTGAATTCCATAGGTTGT	1	17	19			bta-miR-378c	ACTGGACTTGGAGTCAGAAGT	2	0	1			bta-miR-374a	TTATAATACAACCTGATAAGTG	0	1	7
bta-miR-2299-3p	TCCGGGGAATGGATCCAGCGT	2	1	1			bta-miR-224	CAAGTCACTAGTGGTTCCGTTTA	1	3	8			bta-miR-7	TGGAAGACTAGTGATTTTGTTGTT	2	10	0			bta-miR-499	TTAAGACTTGCAGTGATGTTT	0	1	1
bta-miR-99a-3p	CAAGCTCGCTTCTATGGGT	2	3	3			bta-miR-338	TCCAGCATCAGTGATTTTGTTGA	1	24	8			bta-miR-23b-5p	GGGTTCCTGGCATGCTGATTT	1	1	2			bta-miR-504	AGACCCTGGTCTGCACTCTGTC	0	13	1
bta-miR-1777a	TGGGGGCGGTGGGGGGCGGG	2	2	0			bta-miR-652	AATGGCGCCACTAGGGTTGTG	1	8	5			bta-miR-204	TTCCCTTTGTCATCCTATGCCT	1	2	3			bta-miR-744	TGCGGGGCTAGGGCTAACAGCA	0	1	7
bta-miR-21-3p	AACAGCAGTCGATGGGCTGTCT	2	1	0			bta-miR-2478	GTATCCCACTTCTGACACCA	1	8	8			bta-miR-132	TAACAGTCTACAGCCATGGTCG	1	0	2
bta-miR-335	TCAAGAGCAATAACGAAAAATGT	2	0	6			bta-miR-106b	TAAAGTGCTGACAGTGCAGAT	1	2	0			bta-miR-1343-3p	CTCCTGGGGCCCGCACTCTC	1	3	0
bta-miR-497	CAGCAGCACACTGTGGTTTGTA	2	0	10			bta-miR-138	AGCTGGTGTTGTGAATCAGGCCG	1	1	0			bta-miR-187	TCGTGTCTTGTGTTGCAGCCGG	1	1	0
bta-miR-18a	TAAGGTGCATCTAGTGCAGATA	1	1	2			bta-miR-197	TTCACCACCTTCTCCACCCAGC	1	6	0			bta-miR-197	TTCACCACCTTCTCCACCCAGC	1	14	0
bta-miR-2284w	AAGAGTTTGTTCGGGTTTCTC	1	1	1			bta-miR-199c	TACAGTAGTCTGCACATTGG	1	0	8			bta-miR-2904	GGGAGCCTCGGTTGGCCTC	1	1	0
bta-miR-483	TCACTCCTCTCCTCCCGTCTT	1	2	2			bta-miR-200b	TAATACTGCCTGGTAATGATG	1	0	1			bta-miR-671	AGGAAGCCCTGGAGGGGCTGGAG	1	3	0
bta-miR-2300b-3p	GGGAGACAAAACTAGCTGAGGA	1	5	1			bta-miR-28	AAGGAGCTCACAGTCTATTGAG	1	0	3			bta-miR-769	TGAGACCTCCGGGTTCTGAGCT	1	4	0
bta-miR-200a	TAACACTGTCTGGTAACGATGTT	1	6	1			bta-miR-499	TTAAGACTTGCAGTGATGTTT	1	1	0			bta-miR-144	TACAGTATAGATGATGTACTAG	0	1	1
bta-miR-1388-3p	ATCTCAGGTTTGTCAGCCCGCA	1	7	4			bta-miR-6525	CTGGGGAAAGCAGGAGTGAG	1	0	2			bta-miR-2284w	AAGAGTTTGTTCGGGTTTCTC	0	2	1
bta-miR-141	TAACACTGTCTGGTAAAGATGG	1	8	0			bta-miR-6527	CACGTGGACGAAGAGATGGGA	1	1	0			bta-miR-2300b-3p	GGGAGACAAAACTAGCTGAGGA	0	2	4
bta-miR-20b	CAAAGTGCTCACAGTGCAGGTA	1	1	0			bta-miR-708	AAGGAGCTTACAATCTAGCTGGG	1	0	1			bta-miR-296-5p	GAGGGCCCCCCCCAATCCT	0	6	2
bta-miR-2284z	AAAAAAGTTTGTTTGGGTTTTT	1	0	1			bta-miR-877	GTAGAGGAGATGGCGCAGGG	1	2	0			bta-miR-30f	TGTAAACACCCTACACTCTCAGCT	0	14	8
bta-miR-2447	TCTGGGAACCGGTTTGGCTGCT	1	2	0			bta-miR-1224	GTGAGGACTCGGGAGGTGGAG	0	2	2			bta-miR-328	CTGGCCCTCTCTGCCCTTCCGT	0	24	4
bta-miR-2904	GGGAGCCTCGGTTGGCCTC	1	2	0			bta-miR-1246	AATGGATTTTTGGAGCAGG	0	7	6			bta-miR-362-5p	AATCCTTGGAACCTAGGTGTGAGT	0	3	2
bta-miR-301a	CAGTGCAATAGTATTGTCAAAGCAT	1	0	2			bta-miR-1271	CTTGGCACCTAGTAAGTACTCA	0	1	1			bta-miR-421	ATCAACAGACATTAATTGGGCGC	0	3	2
bta-miR-320b	AGCTGGGTTGAGAGGGTGGT	1	2	0			bta-miR-1296	TTAGGGCCCTGGCTCCATCTCC	0	1	2			bta-miR-483	TCACTCCTCTCCTCCCGTCTT	0	2	3
bta-miR-370	GCCTGCTGGGGTGGAACCTGGT	1	0	2			bta-miR-130a	CAGTGCAATGTTAAAAGGGCAT	0	12	6			bta-miR-503-3p	GGAGTATTGTTTCTGCTGCCCGG	0	1	1
bta-miR-378c	ACTGGACTTGGAGTCAGAAGT	1	2	0			bta-miR-190b	TGATATGTTTGATATTGGGTT	0	1	11			bta-miR-6524	TTACTCTGAGTAACCTAACTG	0	1	2
bta-miR-6120-3p	TATGTTGGACAACGTGGATAGC	1	1	0			bta-miR-19a	TGTGCAAATCTATGCAAAACTGA	0	3	2
bta-miR-6527	CACGTGGACGAAGAGATGGGA	1	0	1			bta-miR-204	TTCCCTTTGTCATCCTATGCCT	0	8	8
bta-miR-769	TGAGACCTCCGGGTTCTGAGCT	1	0	2			bta-miR-222	AGCTACATCTGGCTACTGGGT	0	7	6
bta-miR-1246	AATGGATTTTTGGAGCAGG	0	1	3			bta-miR-2284k	GAAAAGTTCGGTCGGGTTTTT	0	1	1
bta-miR-132	TAACAGTCTACAGCCATGGTCG	0	1	1			bta-miR-2285o	AAACCCGAACGAACTTTTGG	0	1	1
bta-miR-1343-3p	CTCCTGGGGCCCGCACTCTC	0	1	3			bta-miR-2299-3p	TCCGGGGAATGGATCCAGCGT	0	4	1
bta-miR-1777b	GGGGGCGGTGGGGGGCGGGG	0	2	3			bta-miR-2336	CTAACCGTAACTTTGAAGTGCT	0	1	1
bta-miR-190b	TGATATGTTTGATATTGGGTT	0	3	3			bta-miR-23b-5p	GGGTTCCTGGCATGCTGATTT	0	1	2
bta-miR-199b	CCCAGTGTTTAGACTATCTGTTC	0	6	2			bta-miR-3141	GAGGGCGGGTGGAGGAGG	0	1	2
bta-miR-199c	TACAGTAGTCTGCACATTGG	0	4	2			bta-miR-331-3p	GCCCCTGGGCCTATCCTAGAA	0	8	6
bta-miR-200c	TAATACTGCCGGGTAATGATGGA	0	15	5			bta-miR-3613	TGTTGTACTTTTTTTTTTGTTC	0	2	3
bta-miR-2284k	GAAAAGTTCGGTCGGGTTTTT	0	1	1			bta-miR-369-5p	ATCGACCGTGTTATATTCGC	0	1	2
bta-miR-2285o	AAACCCGAACGAACTTTTGG	0	2	1			bta-miR-483	TCACTCCTCTCCTCCCGTCTT	0	2	2
bta-miR-2487	CTCTAAGGGCTGGGCCGGTCGG	0	1	1			bta-miR-494	TGAAACATACACGGGAAACCTC	0	4	4
bta-miR-340	TCCGTCTCAGTTACTTTATAGCC	0	1	1			bta-miR-495	AAACAAACATGGTGCACTTCTT	0	1	1
bta-miR-362-5p	AATCCTTGGAACCTAGGTGTGAGT	0	1	1			bta-miR-497	CAGCAGCACACTGTGGTTTGTA	0	3	3
bta-miR-454	TAGTGCAATATTGCTTATAGGGT	0	1	2			bta-miR-6119-3p	GCAAATCATTTTTTACTCTCCAA	0	3	1
bta-miR-491	AGTGGGGAACCCTTCCATGAGG	0	1	3			bta-miR-6119-5p	AGAGGTAAAAAATTGATTTGACT	0	2	11
bta-miR-671	AGGAAGCCCTGGAGGGGCTGGAG	0	1	4			bta-miR-6120-3p	TATGTTGGACAACGTGGATAGC	0	2	1
							bta-miR-664b	TATTCATTTATCTCCCAGCCTAC	0	10	9
							bta-miR-744	TGCGGGGCTAGGGCTAACAGCA	0	3	1
							bta-miR-7857	ATAGCCAGTTGGGGAAGAATGC	0	2	2

## Sheet: Table S3
Plasma extracellular vesicle miRNAs as potential biomarkers of superstimulatory response in cattle
Ahmed Gad, José María Sánchez , John A. Browne, Lucie Nemcova, Jozef Laurincik, Radek Prochazka, Pat Lonergan
Table S3. List of novel and putative-miRNAs
Id	Sequence	Chr.	Strand	Start	Stop	SH vs. SL	UL vs. SL
						Log2 FC; P-value	Log2 FC; P-value
hsa-miR-203a*	GTGAAATGTTTAGGACCACTAG	17	+	3021607	3021622		2.3; 0.003
put-miR-1	CGGGGCTACGCCTGTCTGAGCGTCGCTT	25	+	32470372	32470399
put-miR-2*	CGCAGCAGGTCTCCAAG	8	+	25409931	25409947	2.5; 0.02
put-miR-3	AGGGCAGGAGGAGAAGGGGGGC	8	+	82074655	82074676
put-miR-4	TTAGTGACGCGCATGAATGG	2	+	66270851	66270870
put-miR-5	GGGCTACGCCTGTCTGAGCGTCGCTT	25	+	32472036	32472061
put-miR-6	TGGAGTGATTTGTCTGGTTAATTCC	16	+	60457845	60457869
put-miR-7	TCTGCCCAGTGCTCTGAATGTCAAAGT	21	+	54705420	54705446
put-miR-8*	CCGCAGCAGGTCTCCAAGG	2	+	66270235	66270253	2.5, 0.02
put-miR-9	CCGCAGCAGGTCTCCAAGGT	18	+	58243183	58243202
put-miR-10	GGGCTACGCCTGTCTGAGCGTCGCTT	25	+	32466707	32466732
put-miR-11	CGGGGCTACGCCTGTCTGAGCGTCGCTT	25	+	32465738	32465765
put-miR-12	GATTGACAGATTGAGAGCTCT	25	+	32458492	32458512
put-miR-13	TCTTAGTTGGTGGAGTGATTTGTCTG	25	+	32458546	32458571
put-miR-14	CGGGGCTACGCCTGTCTGAGCGTCGCTT	25	+	32471249	32471276
put-miR-15	CTGACTGGTGGGATGGCCTG	3	+	99319393	99319412
put-miR-16	CGGGGCTACGCCTGTCTGAGCGTCGCTT	25	+	32467661	32467688
put-miR-17	AGGAGGAGAAGGGGGG	16	+	3384789	3384804
put-miR-18	GGGCTACGCCTGTCTGAGCGTCGCTT	25	+	32469459	32469484
* Significantly dysregulated in at least one comparison
UL, unstimulated low; SH, superstimulated high; SL, superstimulated low

## Sheet: Table S4
Plasma extracellular vesicle miRNAs as potential biomarkers of superstimulatory response in cattle
Ahmed Gad, José María Sánchez , John A. Browne, Lucie Nemcova, Jozef Laurincik, Radek Prochazka, Pat Lonergan
Table S4. KEGG pathway analysis for genes targted by differentially expressed miRNAs in UH vs. UL group
Down-regulated miRNAs target genes
Category	Term	Count	%	PValue	Genes	List Total	Pop Hits	Pop Total	Fold Enrichment	Bonferroni	Benjamini	FDR
KEGG_PATHWAY	bta04390:Hippo signaling pathway	39	1.81143	2.28203e-07	YWHAZ, WNT16, WWC1, TCF7L2, TCF7L1, TGFB2, FRMD6, CTGF, PPP2CA, TEAD4, PPP2CB, FGF1, PPP2R2C, FBXW11, PPP2R1B, ACTB, TCF7, NF2, TP53BP2, TGFBR1, MPP5, TEAD1, LEF1, FZD2, TEAD3, SNAI2, TP73, FZD7, WNT2B, AJUBA, FZD10, CCND1, YWHAG, CCND2, YWHAQ, WNT11, BMPR1B, PPP2R2A, BMP6	801	151	7550	2.43446	6.36666e-05	6.36666e-05	0.000301571
KEGG_PATHWAY	bta04151:PI3K-Akt signaling pathway	60	2.78681	0.000135183	PDGFB, PDGFA, FGF14, FGF17, LPAR3, PTEN, CREB3L2, CSF3R, CREB3L1, GNG3, FGF1, GNG4, ANGPT2, PPP2R1B, SGK1, HSP90AA1, SGK2, TP53, VEGFC, CCND1, LPAR5, CCND2, VEGFA, PDGFRA, GNB4, COL1A1, LAMC1, EFNA4, THEM4, PPP2R2A, CSF3, FGFR1, YWHAZ, GRB2, CSF1, BCL2L1, IL7R, G6PC3, KRAS, TNR, PPP2CA, PPP2CB, COL6A3, THBS1, THBS2, PPP2R2C, MET, IGF1, CREB5, BAD, HGF, EPHA2, YWHAG, CDKN1A, ITGA7, YWHAQ, RHEB, EP…	801	347	7550	1.62981	0.0370161	0.00751534	0.178498
KEGG_PATHWAY	bta04310:Wnt signaling pathway	28	1.30051	0.0010063	WNT16, NKD1, PPP3R1, PPP3R2, TCF7L2, TCF7L1, GPC4, PRKACB, SOX17, NFATC2, PLCB1, NFATC3, FBXW11, TCF7, CTBP2, TP53, LEF1, FZD2, FZD7, PRKCB, WNT2B, FZD10, CCND1, SOST, CCND2, JUN, WNT11, SIAH1	801	137	7550	1.92642	0.244896	0.0393341	1.32169
KEGG_PATHWAY	bta04014:Ras signaling pathway	41	1.90432	0.00155619	FGFR1, PDGFB, PDGFA, GRB2, FGF14, CSF1, FGF17, BCL2L1, RGL1, KRAS, GNG3, PRKACB, FGF1, GNG4, ANGPT2, RASA1, PLD1, MET, IGF1, HGF, BAD, EPHA2, PRKCB, VEGFC, PLA2G4A, RASSF5, PLCE1, KSR2, ETS1, VEGFA, PDGFRA, RAB5A, GNB4, EFNA4, KSR1, PLA2G2E, ABL2, PLA2G5, CALM2, PLA2G4E, PLA2G2F	801	235	7550	1.64449	0.352422	0.0471326	2.03708
KEGG_PATHWAY	bta04015:Rap1 signaling pathway	38	1.76498	0.00173104	FGFR1, PDGFB, PDGFA, FGF14, DRD2, CSF1, FGF17, ADCY6, LPAR3, SRC, PFN2, KRAS, CNR1, P2RY1, FGF1, THBS1, PLCB1, ANGPT2, ACTB, FYB, GNAO1, MAGI2, MET, IGF1, HGF, EPHA2, PRKCB, VEGFC, RASSF5, PLCE1, CRKL, LPAR5, VEGFA, PDGFRA, EFNA4, CRK, CALM2, F2R	801	214	7550	1.67373	0.383303	0.0471881	2.26355
KEGG_PATHWAY	bta04010:MAPK signaling pathway	43	1.99721	0.00229935	FGFR1, PDGFB, PDGFA, GRB2, FGF14, FGF17, PPP3R1, CACNB2, MAP4K1, PPP3R2, CACNB3, CACNB4, MAPKAPK2, TGFB2, MAX, BDNF, KRAS, MAP3K2, JUND, PRKACB, FGF1, MAP2K7, NFATC3, RASA1, TAOK1, TGFBR1, MAP2K4, TAOK3, TP53, MECOM, CDC25B, PRKCB, MAP4K3, PLA2G4A, CRKL, DUSP1, JUN, PDGFRA, CRK, PLA2G4E, DUSP7, MAP3K12, DUSP6	801	255	7550	1.58943	0.473897	0.0567153	2.9963
KEGG_PATHWAY	bta04115:p53 signaling pathway	17	0.789596	0.00257656	ZMAT3, CYCS, TP53, IGF1, SFN, PTEN, SESN1, TP73, CDKN1A, CCND1, CCND2, CD82, SHISA5, SIAH1, MDM4, THBS1	801	71	7550	2.25686	0.513145	0.0582189	3.35187
KEGG_PATHWAY	bta04520:Adherens junction	16	0.743149	0.00429973	ACTB, PTPRJ, FGFR1, TCF7, PTPRM, TGFBR1, WASF2, MET, LEF1, SNAI2, SNAI1, TCF7L2, SRC, TCF7L1, SORBS1, YES1	801	68	7550	2.21782	0.699471	0.0822885	5.53528
KEGG_PATHWAY	bta04012:ErbB signaling pathway	18	0.836043	0.0079367	NRG3, ERBB4, ERBB3, GRB2, MAP2K4, CBL, BAD, SRC, PRKCB, NCK2, CDKN1A, KRAS, CRKL, JUN, TGFA, ABL2, CRK, MAP2K7	801	86	7550	1.97282	0.891735	0.116187	9.99476
KEGG_PATHWAY	bta04530:Tight junction	18	0.836043	0.00892171	CLDN8, PPP2R1B, ACTB, CLDN7, MPP5, MYL12B, CLDN11, PRKCE, TJAP1, SRC, PPP2CA, PPP2CB, CLDN2, TJP2, PPP2R2C, MYH7B, PPP2R2A, MYH10	801	87	7550	1.95015	0.917942	0.117518	11.1686
KEGG_PATHWAY	bta04921:Oxytocin signaling pathway	26	1.20762	0.00941944	ADCY6, PPP3R1, PPP3R2, CACNB2, CACNB3, CACNB4, KCNJ2, SRC, KRAS, PRKACB, PLCB1, NFATC2, NFATC3, ACTB, GNAO1, PRKAB2, PRKAB1, PRKCB, CDKN1A, PLA2G4A, CCND1, KCNJ6, JUN, PLA2G4E, CALM2, MYLK	801	145	7550	1.69013	0.928673	0.118153	11.7563
KEGG_PATHWAY	bta04550:Signaling pathways regulating pluripotency of stem cells	24	1.11472	0.0197613	FGFR1, WNT16, SMAD9, ONECUT1, JARID2, IL6ST, GRB2, LIFR, IGF1, FZD2, MEIS1, ZIC3, FZD7, STAT3, ACVR1C, WNT2B, INHBA, FZD10, KRAS, PCGF3, LHX5, WNT11, BMPR1B, KLF4	801	139	7550	1.62746	0.996184	0.169411	23.1844
KEGG_PATHWAY	bta04962:Vasopressin-regulated water reabsorption	11	0.510915	0.0200252	STX4, DYNC1LI2, ADCY6, CREB3L2, RAB5A, CREB3L1, DCTN5, CREB5, VAMP2, PRKACB, NSF	801	46	7550	2.25398	0.99646	0.166445	23.4572
KEGG_PATHWAY	bta04540:Gap junction	17	0.789596	0.0234575	PDGFB, GRB2, DRD2, PDGFA, ADCY6, GJA1, SRC, PRKCB, GRM5, KRAS, MAP3K2, PDGFRA, TUBB6, PRKACB, TUBB1, PLCB1, TUBB4A	801	89	7550	1.80042	0.99867	0.181831	26.9252
KEGG_PATHWAY	bta04152:AMPK signaling pathway	21	0.975383	0.0265006	PPP2R1B, RAB8A, PFKFB3, PRKAB2, PRKAB1, STRADA, ELAVL1, IGF1, CREB5, STRADB, ADIPOQ, G6PC3, CCND1, PPP2CA, PPP2CB, CREB3L2, CREB3L1, RHEB, SCD5, PPP2R2C, PPP2R2A	801	120	7550	1.6495	0.999443	0.197797	29.8778
KEGG_PATHWAY	bta00600:Sphingolipid metabolism	11	0.510915	0.0302669	GBA2, SGMS2, SGPP1, CERS2, SPTLC3, NEU1, SGMS1, CERK, B4GALT6, NEU3, ASAH2	801	49	7550	2.11598	0.999811	0.211949	33.3795
KEGG_PATHWAY	bta04360:Axon guidance	21	0.975383	0.0389829	NRP1, PLXNA4, MET, NTN4, NTNG1, PPP3R1, PPP3R2, EPHA2, SLIT3, EPHA3, EPHA5, EPHA4, EPHA7, KRAS, SEMA6D, CXCR4, CFL2, EFNA4, NFATC2, NFATC3, RASA1	801	125	7550	1.58352	0.999985	0.25319	40.8724
KEGG_PATHWAY	bta04110:Cell cycle	21	0.975383	0.0389829	E2F1, YWHAZ, CDC14A, E2F5, ANAPC13, SKP2, TP53, PKMYT1, RB1, SFN, CDC25B, TGFB2, CDKN1C, CDKN1A, CCND1, YWHAG, CCND2, YWHAQ, ORC5, STAG2, BUB3	801	125	7550	1.58352	0.999985	0.25319	40.8724
KEGG_PATHWAY	bta00051:Fructose and mannose metabolism	8	0.371575	0.0398762	GMPPB, GMDS, PFKFB3, ALDOB, HK1, TSTA3, PMM2, ENOSF1	801	31	7550	2.43244	0.999988	0.252568	41.5945
KEGG_PATHWAY	bta04922:Glucagon signaling pathway	17	0.789596	0.0404744	LDHB, PPARA, LDHAL6B, PHKG2, PRKAB2, PRKAB1, PPP3R1, PDE3B, PPP3R2, CREB5, G6PC3, GCK, CREB3L2, CREB3L1, PRKACB, PLCB1, CALM2	801	95	7550	1.68671	0.99999	0.250374	42.0736
KEGG_PATHWAY	bta00450:Selenocompound metabolism	6	0.278681	0.0434951	SEPHS2, PSTK, SEPSECS, MARS2, TXNRD1, INMT	801	19	7550	2.97654	0.999996	0.261112	44.4377
KEGG_PATHWAY	bta04723:Retrograde endocannabinoid signaling	18	0.836043	0.0454554	GNAO1, GABRA3, ADCY6, RIMS1, PRKCB, GRM5, KCNJ6, SLC17A6, GRIA2, FAAH, CNR1, GNB4, PRKACB, GNG3, PLCB1, GNG4, GABRQ	801	104	7550	1.63137	0.999998	0.265842	45.9238
KEGG_PATHWAY	bta05206:MicroRNAs in cancer	36	1.67209	0.0463396	E2F1, PDGFB, PDGFA, ERBB3, GRB2, VIM, BCL2L2, ZEB2, ZEB1, PTEN, PDCD4, TIMP3, TGFB2, EZR, KRAS, HNRNPK, TNR, THBS1, BMF, MET, TP53, HMGA2, PRKCE, STAT3, CDC25B, PRKCB, NOTCH2, CCND1, CDKN1A, CRKL, CCND2, VEGFA, PDGFRA, MARCKS, MDM4, CRK	801	248	7550	1.36825	0.999998	0.264981	46.5821
KEGG_PATHWAY	bta04022:cGMP-PKG signaling pathway	25	1.16117	0.0466263	SLC8A3, GNA13, KCNMB4, ADCY6, MRVI1, PPP3R1, PPP3R2, PDE3B, CNGB1, KCNU1, GATA4, CREB3L2, CREB3L1, PLCB1, NFATC2, NFATC3, SLC8A2, SLC25A6, PDE3A, CREB5, BAD, PRKCE, SLC25A31, CALM2, MYLK	801	159	7550	1.48203	0.999998	0.261229	46.7939
KEGG_PATHWAY	bta04071:Sphingolipid signaling pathway	20	0.928936	0.047564	PPP2R1B, GNA13, PLD1, SGMS2, SGPP1, SPTLC3, TP53, SGMS1, PRKCE, PTEN, ASAH2, PRKCB, S1PR2, KRAS, CERS2, PPP2CA, PPP2CB, PLCB1, PPP2R2C, PPP2R2A	801	120	7550	1.57095	0.999999	0.260766	47.4813
KEGG_PATHWAY	bta00564:Glycerophospholipid metabolism	17	0.789596	0.0477423	GPD2, PLD1, LPGAT1, LYPLA2, LYPLA1, DGKH, LPIN2, CDS2, PLA2G4A, DGKB, LCLAT1, DGKZ, PTDSS1, PLA2G2E, PLA2G5, PLA2G4E, PLA2G2F	801	97	7550	1.65193	0.999999	0.256739	47.6111
KEGG_PATHWAY	bta04728:Dopaminergic synapse	21	0.975383	0.0482887	PPP2R1B, GNAO1, DRD2, MAOB, CREB5, PRKCB, KCNJ6, GRIA2, PPP2CA, PPP2CB, CREB3L2, CREB3L1, GNB4, PRKACB, GNG3, PLCB1, GNG4, PPP2R2C, CLOCK, CALM2, PPP2R2A	801	128	7550	1.54641	0.999999	0.254576	48.0069
KEGG_PATHWAY	bta04510:Focal adhesion	31	1.43985	0.0485783	PDGFB, PDGFA, GRB2, PTEN, SRC, ARHGAP5, TNR, COL6A3, ZYX, THBS1, THBS2, ACTB, MET, IGF1, MYL12B, HGF, BAD, PRKCB, VEGFC, CCND1, CRKL, CCND2, JUN, VEGFA, ITGA7, PDGFRA, COL1A1, LAMC1, CRK, MYLK, PARVA	801	208	7550	1.40479	0.999999	0.251325	48.2156
Up-regulated miRNAs target genes
Category	Term	Count	%	PValue	Genes	List Total	Pop Hits	Pop Total	Fold Enrichment	Bonferroni	Benjamini	FDR
KEGG_PATHWAY	bta04151:PI3K-Akt signaling pathway	40	3.16706	4.03625e-05	FGF18, YWHAZ, PDGFB, RPS6KB1, KIT, IL7R, PTEN, ATF2, CASP9, ITGB6, RAC1, GNG2, MYB, COL11A2, THBS1, PPP2R2C, INSR, PIK3R1, AKT2, FN1, SYK, GNG7, PPP2R1A, FLT1, PIK3CB, IGF1, FGF23, ITGA3, CDK6, RPTOR, EIF4B, GH1, ITGA9, CDKN1A, CDKN1B, LPAR6, CHRM2, ITGA5, CHRM1, ITGA2B	437	347	7550	1.99157	0.0104396	0.0104396	0.0527453
KEGG_PATHWAY	bta04370:VEGF signaling pathway	13	1.0293	0.000110378	CDC42, RAC2, CASP9, MAPK12, PIK3CB, MAPK14, PLCG2, RAC1, PLA2G4F, SHC2, SRC, PIK3R1, AKT2	437	59	7550	3.80677	0.028292	0.00952104	0.14418
KEGG_PATHWAY	bta04923:Regulation of lipolysis in adipocytes	12	0.950119	0.000248718	ADRB3, PTGER3, PIK3CB, ADCY6, AQP7, GNAS, TSHR, INSR, ADORA1, LIPE, PIK3R1, AKT2	437	55	7550	3.7695	0.0626276	0.0160387	0.324614
KEGG_PATHWAY	bta04015:Rap1 signaling pathway	26	2.05859	0.000565587	F2RL3, FGF18, PDGFB, ADCY6, KIT, SRC, CDC42, RAC2, CNR1, RAC1, RALB, RAPGEF4, THBS1, INSR, PIK3R1, AKT2, FLT1, PIK3CB, GRIN1, FGF23, IGF1, RALGDS, MAPK12, MAPK14, GNAS, ITGA2B	437	214	7550	2.09906	0.136787	0.0289903	0.736766
KEGG_PATHWAY	bta04115:p53 signaling pathway	13	1.0293	0.000672077	CDKN1A, CASP9, ZMAT3, CD82, SERPINE1, IGF1, CDK6, SIAH1, CCNG1, THBS1, PTEN, GADD45A	437	71	7550	3.16337	0.160374	0.0287129	0.874924
KEGG_PATHWAY	bta04810:Regulation of actin cytoskeleton	25	1.97941	0.0011341	FGF18, PDGFB, WASF2, SRC, CDC42, RAC2, ARPC3, RAC1, PIKFYVE, ITGB6, FGD3, PIK3R1, FN1, PIK3CB, MYLK3, MYLK4, FGF23, ITGA3, ITGA9, CHRM2, ITGA5, CHRM1, PIP4K2A, PIP4K2C, ITGA2B	437	212	7550	2.03737	0.255494	0.0290724	1.47229
KEGG_PATHWAY	bta04664:Fc epsilon RI signaling pathway	12	0.950119	0.00142887	CSF2, RAC2, MAPK12, PIK3CB, MAPK14, PLCG2, MAP2K4, RAC1, PLA2G4F, PIK3R1, AKT2, SYK	437	67	7550	3.09437	0.310489	0.0332327	1.85167
KEGG_PATHWAY	bta04510:Focal adhesion	24	1.90024	0.0019533	CAV3, FLT1, PDGFB, PIK3CB, MYLK3, MYLK4, IGF1, ITGA3, PTEN, FLNA, SRC, ITGA9, CDC42, RAC2, ITGA5, ITGB6, RAC1, COL11A2, THBS1, SHC2, PIK3R1, ITGA2B, FN1, AKT2	437	208	7550	1.99349	0.398516	0.0414782	2.5233
KEGG_PATHWAY	bta04611:Platelet activation	17	1.346	0.0025247	F2RL3, PIK3CB, MYLK3, ADCY6, MYLK4, SRC, ITPR1, MAPK12, MAPK14, PLCG2, PLA2G4F, GNAS, COL11A2, PIK3R1, SYK, AKT2, ITGA2B	437	127	7550	2.31265	0.481726	0.0493011	3.25024
KEGG_PATHWAY	bta04071:Sphingolipid signaling pathway	16	1.26683	0.00366943	PPP2R1A, SGMS2, PIK3CB, SGPP2, PTEN, ADORA1, TNFRSF1A, S1PR3, RAC2, MAPK12, MAPK14, RAC1, S1PR5, PPP2R2C, PIK3R1, AKT2	437	120	7550	2.30359	0.615498	0.0517152	4.69155
KEGG_PATHWAY	bta04068:FoxO signaling pathway	17	1.346	0.00373707	PIK3CB, NLK, TGFBR2, RAG1, IGF1, HOMER1, IL7R, PTEN, TGFB2, CDKN1A, CDKN1B, MAPK12, MAPK14, INSR, GADD45A, PIK3R1, AKT2	437	132	7550	2.22505	0.622226	0.0499443	4.77609
KEGG_PATHWAY	bta04520:Adherens junction	11	0.870942	0.00529694	CSNK2A2, CDC42, RAC2, PTPRF, NLK, TGFBR2, WASF2, RAC1, SNAI1, INSR, SRC	437	68	7550	2.79479	0.748639	0.0636402	6.7066
KEGG_PATHWAY	bta04014:Ras signaling pathway	24	1.90024	0.00870008	FGF18, FLT1, PDGFB, PIK3CB, GRIN1, FGF23, IGF1, KIT, BRAP, RALGDS, CDC42, RAC2, ETS2, PLCG2, RAC1, RALB, PLA2G4F, GNG2, KSR1, SHC2, INSR, PIK3R1, GNG7, AKT2	437	235	7550	1.76445	0.896886	0.0940571	10.7936
KEGG_PATHWAY	bta04066:HIF-1 signaling pathway	13	1.0293	0.00890963	FLT1, PFKFB3, PIK3CB, IGF1, RPS6KB1, CDKN1A, CDKN1B, SERPINE1, PLCG2, INSR, NPPA, PIK3R1, AKT2	437	96	7550	2.33958	0.902401	0.0924018	11.0397
KEGG_PATHWAY	bta04152:AMPK signaling pathway	15	1.18765	0.00902515	PPP2R1A, PFKL, PFKFB4, PFKFB3, PIK3CB, SCD, IGF1, RPS6KB1, RPTOR, EEF2K, INSR, PPP2R2C, PIK3R1, LIPE, AKT2	437	120	7550	2.15961	0.905314	0.089979	11.1752
KEGG_PATHWAY	bta04668:TNF signaling pathway	14	1.10847	0.00904591	CSF2, PIK3CB, CXCL2, MAP2K4, MMP14, ATF2, LIF, TNFRSF1A, MAPK12, MAPK14, TNFAIP3, PIK3R1, AKT2	437	108	7550	2.2396	0.905829	0.0868643	11.1995
KEGG_PATHWAY	bta05202:Transcriptional misregulation in cancer	19	1.50435	0.00960815	MAF, CSF2, ERG, FLT1, TGFBR2, IGF1, AFF1, MLF1, MYCN, CD86, CDKN1A, CDKN1B, HDAC2, CDKN2C, PAX8, H3F3B, JMJD1C, PBX3, CDK14	437	171	7550	1.91965	0.918748	0.0887794	11.8558
KEGG_PATHWAY	bta04024:cAMP signaling pathway	21	1.66271	0.0101723	PTGER3, PIK3CB, ADCY6, GRIN1, GABBR1, HTR4, GRIA4, TNNI3, ADORA1, RAC2, GRIA1, CHRM2, SSTR1, CHRM1, RAC1, GNAS, RAPGEF4, TSHR, LIPE, PIK3R1, AKT2	437	198	7550	1.8324	0.929936	0.0905734	12.5099
KEGG_PATHWAY	bta04918:Thyroid hormone synthesis	10	0.791766	0.0170573	GPX6, ADCY6, PAX8, GNAS, LRP2, TSHR, CANX, ITPR1, ATF2, IYD	437	69	7550	2.5039	0.988589	0.134368	20.1389
KEGG_PATHWAY	bta04150:mTOR signaling pathway	9	0.712589	0.019256	EIF4B, PIK3CB, IGF1, RPS6KB1, PTEN, RPTOR, PIK3R1, AKT2, RRAGC	437	59	7550	2.63546	0.993625	0.142036	22.4426
KEGG_PATHWAY	bta05166:HTLV-I infection	25	1.97941	0.0197306	CSF2, E2F2, PDGFB, PIK3CB, CREM, CRTC1, ADCY6, TGFBR2, MAP2K4, RB1, CDC27, CANX, DVL1, ATF2, TGFB2, TNFRSF1A, CDKN1A, MAP3K3, CDKN2C, ETS2, MYB, WNT7A, PIK3R1, AKT2, WNT8B	437	267	7550	1.61769	0.994379	0.141346	22.9318
KEGG_PATHWAY	bta04062:Chemokine signaling pathway	19	1.50435	0.0203266	PIK3CB, ADCY6, CXCL2, SRC, CDC42, CCL22, RAC2, CCL21, CCR3, RAC1, CXCR6, GNG2, GRK4, XCL1, SHC2, PIK3R1, GNG7, AKT2	437	185	7550	1.77438	0.995201	0.141487	23.542
KEGG_PATHWAY	bta04012:ErbB signaling pathway	11	0.870942	0.0257561	CDKN1A, ERBB4, PIK3CB, PLCG2, MAP2K4, RPS6KB1, SHC2, NRG2, SRC, PIK3R1, AKT2	437	86	7550	2.20983	0.998869	0.163506	28.8993
KEGG_PATHWAY	bta04912:GnRH signaling pathway	11	0.870942	0.0257561	CDC42, MAP3K3, MAPK12, MAPK14, ADCY6, MAP2K4, PLA2G4F, GNAS, MMP14, ITPR1, SRC	437	86	7550	2.20983	0.998869	0.163506	28.8993
KEGG_PATHWAY	bta04550:Signaling pathways regulating pluripotency of stem cells	15	1.18765	0.0293658	IL6ST, PIK3CB, IGF1, DVL1, LIF, PCGF5, ACVR1B, MAPK12, MAPK14, WNT7A, ZFHX3, KLF4, PIK3R1, AKT2, WNT8B	437	139	7550	1.86441	0.999569	0.172223	32.2666
KEGG_PATHWAY	bta04750:Inflammatory mediator regulation of TRP channels	12	0.950119	0.0369487	MAPK12, PIK3CB, MAPK14, ADCY6, PLCG2, IL1RAP, IGF1, PLA2G4F, GNAS, ITPR1, SRC, PIK3R1	437	104	7550	1.99349	0.999944	0.203591	38.8664
KEGG_PATHWAY	bta04020:Calcium signaling pathway	18	1.42518	0.0454465	SLC8A1, PTGER3, ERBB4, MYLK3, TACR1, GRIN1, MYLK4, HTR4, ITPR1, PPIF, ADRB3, ATP2A2, HRH2, CHRM2, CHRM1, PLCG2, GNAS, PTAFR	437	189	7550	1.64542	0.999994	0.231175	45.5538

## Sheet: Table S5
Plasma extracellular vesicle miRNAs as potential biomarkers of superstimulatory response in cattle
Ahmed Gad, José María Sánchez , John A. Browne, Lucie Nemcova, Jozef Laurincik, Radek Prochazka, Pat Lonergan
Table S5. Commonly targeted genes by at least two of the differentially expressed miRNAs in UH vs.UL group
Gene	Down-regulated miRNAs			Gene	Up-regulated miRNAs
AAK1	bta-miR-2300b-3p			AL163636.6	bta-miR-6517
AAK1	bta-miR-205			AL163636.6	bta-miR-2285p
AC005003.1	bta-miR-27a-5p			ARPC3	bta-miR-6517
AC005003.1	bta-miR-2300b-3p			ARPC3	bta-miR-2285p
AC013269.5	bta-miR-27a-5p			ARX	bta-miR-454
AC013269.5	bta-miR-2300b-3p			ARX	bta-miR-2419-5p
ADIPOQ	bta-miR-27a-5p			C1orf106	bta-miR-6517
ADIPOQ	bta-miR-2300b-3p			C1orf106	bta-miR-2419-5p
ADPGK	bta-miR-1			C1orf226	bta-miR-6517
ADPGK	bta-miR-141			C1orf226	bta-miR-2419-5p
ADPGK	bta-miR-27a-5p			C4orf50	bta-miR-6517
AGFG2	bta-miR-141			C4orf50	bta-miR-2419-5p
AGFG2	bta-miR-27a-5p			CLCN6	bta-miR-454
ANKRD44	bta-miR-141			CLCN6	bta-miR-6517
ANKRD44	bta-miR-133a			COTL1	bta-miR-6517
AP1G1	bta-miR-1			COTL1	bta-miR-2419-5p
AP1G1	bta-miR-27a-5p			CPN2	bta-miR-6517
ARF3	bta-miR-1			CPN2	bta-miR-2419-5p
ARF3	bta-miR-2300b-3p			CYP3A5	bta-miR-6517
ASPH	bta-miR-206			CYP3A5	bta-miR-2419-5p
ASPH	bta-miR-27a-5p			EIF1AX	bta-miR-6517
ATOX1	bta-miR-133a			EIF1AX	bta-miR-2285p
ATOX1	bta-miR-2300b-3p			FCHSD1	bta-miR-6517
ATP6AP2	bta-miR-1			FCHSD1	bta-miR-2419-5p
ATP6AP2	bta-miR-133a			FIBIN	bta-miR-454
ATP6V0D1	bta-miR-133a			FIBIN	bta-miR-2285p
ATP6V0D1	bta-miR-27a-5p			GADD45A	bta-miR-454
ATP6V0D1	bta-miR-2300b-3p			GADD45A	bta-miR-2285p
ATP6V1A	bta-miR-1			IKZF4	bta-miR-6517
ATP6V1A	bta-miR-141			IKZF4	bta-miR-2419-5p
AZIN1	bta-miR-1			IL1RAP	bta-miR-454
AZIN1	bta-miR-27a-5p			IL1RAP	bta-miR-6517
B3GNT9	bta-miR-133a			ITGA9	bta-miR-6517
B3GNT9	bta-miR-27a-5p			ITGA9	bta-miR-2419-5p
B4GALT6	bta-miR-27a-5p			KDM2A	bta-miR-454
B4GALT6	bta-miR-205			KDM2A	bta-miR-6517
BHLHE40	bta-miR-141			LBR	bta-miR-454
BHLHE40	bta-miR-2300b-3p			LBR	bta-miR-2285p
BICC1	bta-miR-133a			LILRA4	bta-miR-6517
BICC1	bta-miR-205			LILRA4	bta-miR-2419-5p
BTBD3	bta-miR-133a			LRP4	bta-miR-454
BTBD3	bta-miR-205			LRP4	bta-miR-2419-5p
CALM2	bta-miR-1			MBD6	bta-miR-6517
CALM2	bta-miR-27a-5p			MBD6	bta-miR-2419-5p
CBL	bta-miR-1			NBPF6	bta-miR-6517
CBL	bta-miR-141			NBPF6	bta-miR-2419-5p
CCND1	bta-miR-27a-5p			PIK3CB	bta-miR-6517
CCND1	bta-miR-2300b-3p			PIK3CB	bta-miR-2285p
CCND2	bta-miR-1			POU5F1B	bta-miR-6517
CCND2	bta-miR-141			POU5F1B	bta-miR-2285p
CDC42SE2	bta-miR-141			RADIL	bta-miR-6517
CDC42SE2	bta-miR-133a			RADIL	bta-miR-2419-5p
CDIP1	bta-miR-133a			RMI2	bta-miR-6517
CDIP1	bta-miR-2300b-3p			RMI2	bta-miR-2285p
CDK14	bta-miR-1			RNF150	bta-miR-6517
CDK14	bta-miR-205			RNF150	bta-miR-2419-5p
CDK8	bta-miR-141			RP11-169F17.1	bta-miR-6517
CDK8	bta-miR-133a			RP11-169F17.1	bta-miR-2285p
CEMP1	bta-miR-27a-5p			SAMD5	bta-miR-6517
CEMP1	bta-miR-2300b-3p			SAMD5	bta-miR-2419-5p
CERS2	bta-miR-1			SF3A1	bta-miR-6517
CERS2	bta-miR-133a			SF3A1	bta-miR-2419-5p
CFL2	bta-miR-141			SH3BGR	bta-miR-6517
CFL2	bta-miR-205			SH3BGR	bta-miR-2419-5p
CLOCK	bta-miR-206			SNAI1	bta-miR-6517
CLOCK	bta-miR-141			SNAI1	bta-miR-2419-5p
CLTC	bta-miR-1			SYT6	bta-miR-454
CLTC	bta-miR-205			SYT6	bta-miR-6517
CNOT8	bta-miR-27a-5p			TCF4	bta-miR-454
CNOT8	bta-miR-2300b-3p			TCF4	bta-miR-6517
COL25A1	bta-miR-1			TSPYL2	bta-miR-454
COL25A1	bta-miR-133a			TSPYL2	bta-miR-6517
COL8A1	bta-miR-133a			UBAP2L	bta-miR-454
COL8A1	bta-miR-2300b-3p			UBAP2L	bta-miR-6517
COPE	bta-miR-27a-5p			VWA1	bta-miR-6517
COPE	bta-miR-2300b-3p			VWA1	bta-miR-2419-5p
CORO1C	bta-miR-1			ZDHHC23	bta-miR-454
CORO1C	bta-miR-141			ZDHHC23	bta-miR-6517
CORO1C	bta-miR-133a			ZNF568	bta-miR-6517
CPLX2	bta-miR-1			ZNF568	bta-miR-2419-5p
CPLX2	bta-miR-27a-5p
CPNE3	bta-miR-133a
CPNE3	bta-miR-27a-5p
CREB5	bta-miR-1
CREB5	bta-miR-133a
CREBRF	bta-miR-141
CREBRF	bta-miR-205
CRLF3	bta-miR-141
CRLF3	bta-miR-133a
CRLF3	bta-miR-2300b-3p
CRMP1	bta-miR-141
CRMP1	bta-miR-27a-5p
CSF3	bta-miR-141
CSF3	bta-miR-27a-5p
CSF3	bta-miR-2300b-3p
CTBP2	bta-miR-1
CTBP2	bta-miR-141
CTBP2	bta-miR-133a
DDX5	bta-miR-1
DDX5	bta-miR-141
DDX5	bta-miR-205
EFCAB4A	bta-miR-27a-5p
EFCAB4A	bta-miR-205
EIF1AX	bta-miR-1
EIF1AX	bta-miR-27a-5p
EIF4EBP2	bta-miR-27a-5p
EIF4EBP2	bta-miR-2300b-3p
ELAVL1	bta-miR-133a
ELAVL1	bta-miR-2300b-3p
EMP2	bta-miR-133a
EMP2	bta-miR-27a-5p
ENC1	bta-miR-133a
ENC1	bta-miR-205
ENPEP	bta-miR-133a
ENPEP	bta-miR-205
EPB41L2	bta-miR-1
EPB41L2	bta-miR-2300b-3p
EPB41L4B	bta-miR-206
EPB41L4B	bta-miR-205
EPHA7	bta-miR-141
EPHA7	bta-miR-133a
ERMP1	bta-miR-1
ERMP1	bta-miR-133a
FAM222B	bta-miR-27a-5p
FAM222B	bta-miR-2300b-3p
FAM43B	bta-miR-133a
FAM43B	bta-miR-27a-5p
FAM49A	bta-miR-133a
FAM49A	bta-miR-27a-5p
FAM57A	bta-miR-133a
FAM57A	bta-miR-27a-5p
FAM91A1	bta-miR-206
FAM91A1	bta-miR-141
FERMT1	bta-miR-27a-5p
FERMT1	bta-miR-2300b-3p
FLVCR1	bta-miR-133a
FLVCR1	bta-miR-27a-5p
FNBP1L	bta-miR-206
FNBP1L	bta-miR-141
FNDC3B	bta-miR-141
FNDC3B	bta-miR-27a-5p
FOXG1	bta-miR-133a
FOXG1	bta-miR-27a-5p
FOXJ3	bta-miR-141
FOXJ3	bta-miR-27a-5p
FOXJ3	bta-miR-2300b-3p
GABARAPL1	bta-miR-133a
GABARAPL1	bta-miR-2300b-3p
GARNL3	bta-miR-133a
GARNL3	bta-miR-27a-5p
GBA2	bta-miR-133a
GBA2	bta-miR-27a-5p
GBX2	bta-miR-1
GBX2	bta-miR-133a
GCH1	bta-miR-1
GCH1	bta-miR-133a
GDI1	bta-miR-206
GDI1	bta-miR-133a
GLCCI1	bta-miR-206
GLCCI1	bta-miR-141
GLRA3	bta-miR-1
GLRA3	bta-miR-2300b-3p
GPATCH2L	bta-miR-27a-5p
GPATCH2L	bta-miR-205
GPD2	bta-miR-206
GPD2	bta-miR-27a-5p
GPR12	bta-miR-141
GPR12	bta-miR-27a-5p
GPR137C	bta-miR-1
GPR137C	bta-miR-141
GPR173	bta-miR-133a
GPR173	bta-miR-2300b-3p
GPR6	bta-miR-1
GPR6	bta-miR-141
GRB2	bta-miR-141
GRB2	bta-miR-2300b-3p
GTF3C4	bta-miR-27a-5p
GTF3C4	bta-miR-2300b-3p
GXYLT1	bta-miR-133a
GXYLT1	bta-miR-205
HCAR2	bta-miR-141
HCAR2	bta-miR-2300b-3p
HCAR3	bta-miR-141
HCAR3	bta-miR-2300b-3p
HK1	bta-miR-27a-5p
HK1	bta-miR-2300b-3p
HS6ST3	bta-miR-27a-5p
HS6ST3	bta-miR-2300b-3p
IRF8	bta-miR-27a-5p
IRF8	bta-miR-2300b-3p
ITPRIPL2	bta-miR-1
ITPRIPL2	bta-miR-141
JMY	bta-miR-206
JMY	bta-miR-27a-5p
KANK4	bta-miR-1
KANK4	bta-miR-27a-5p
KCNA5	bta-miR-1
KCNA5	bta-miR-27a-5p
KCND3	bta-miR-1
KCND3	bta-miR-133a
KCND3	bta-miR-27a-5p
KCNJ2	bta-miR-1
KCNJ2	bta-miR-141
KCNJ6	bta-miR-27a-5p
KCNJ6	bta-miR-2300b-3p
KHDRBS3	bta-miR-141
KHDRBS3	bta-miR-2300b-3p
KIAA0040	bta-miR-1
KIAA0040	bta-miR-2300b-3p
KIAA1644	bta-miR-27a-5p
KIAA1644	bta-miR-2300b-3p
KIF3C	bta-miR-133a
KIF3C	bta-miR-2300b-3p
KIRREL	bta-miR-206
KIRREL	bta-miR-133a
KLF12	bta-miR-141
KLF12	bta-miR-205
KLF7	bta-miR-133a
KLF7	bta-miR-2300b-3p
KLK9	bta-miR-27a-5p
KLK9	bta-miR-2300b-3p
LASP1	bta-miR-1
LASP1	bta-miR-133a
LASP1	bta-miR-27a-5p
LCOR	bta-miR-206
LCOR	bta-miR-27a-5p
LDHAL6B	bta-miR-27a-5p
LDHAL6B	bta-miR-2300b-3p
LHX6	bta-miR-141
LHX6	bta-miR-2300b-3p
LHX9	bta-miR-133a
LHX9	bta-miR-27a-5p
MCHR1	bta-miR-27a-5p
MCHR1	bta-miR-2300b-3p
MECOM	bta-miR-1
MECOM	bta-miR-133a
MEIS1	bta-miR-1
MEIS1	bta-miR-133a
METTL21B	bta-miR-133a
METTL21B	bta-miR-2300b-3p
MIEF1	bta-miR-27a-5p
MIEF1	bta-miR-2300b-3p
MLXIP	bta-miR-133a
MLXIP	bta-miR-27a-5p
MMD	bta-miR-1
MMD	bta-miR-205
MORN4	bta-miR-2300b-3p
MORN4	bta-miR-205
MRVI1	bta-miR-133a
MRVI1	bta-miR-27a-5p
NCEH1	bta-miR-141
NCEH1	bta-miR-205
NDFIP2	bta-miR-1
NDFIP2	bta-miR-141
NECAB1	bta-miR-1
NECAB1	bta-miR-2300b-3p
NRIP3	bta-miR-141
NRIP3	bta-miR-133a
NTNG1	bta-miR-133a
NTNG1	bta-miR-205
OTOP3	bta-miR-27a-5p
OTOP3	bta-miR-2300b-3p
PAX7	bta-miR-206
PAX7	bta-miR-133a
PCDH20	bta-miR-27a-5p
PCDH20	bta-miR-205
PDGFA	bta-miR-1
PDGFA	bta-miR-2300b-3p
PDGFB	bta-miR-27a-5p
PDGFB	bta-miR-2300b-3p
PDIK1L	bta-miR-1
PDIK1L	bta-miR-133a
PFN2	bta-miR-1
PFN2	bta-miR-133a
PICALM	bta-miR-1
PICALM	bta-miR-205
PIK3C2A	bta-miR-206
PIK3C2A	bta-miR-133a
PLA2G4A	bta-miR-1
PLA2G4A	bta-miR-27a-5p
PLD1	bta-miR-1
PLD1	bta-miR-205
PLEKHO2	bta-miR-1
PLEKHO2	bta-miR-2300b-3p
PPP1R15B	bta-miR-141
PPP1R15B	bta-miR-27a-5p
PPP1R15B	bta-miR-205
PPP2R2A	bta-miR-141
PPP2R2A	bta-miR-27a-5p
PPP3R2	bta-miR-141
PPP3R2	bta-miR-27a-5p
PRDM9	bta-miR-27a-5p
PRDM9	bta-miR-2300b-3p
PRKACB	bta-miR-206
PRKACB	bta-miR-141
PSENEN	bta-miR-27a-5p
PSENEN	bta-miR-2300b-3p
PTBP1	bta-miR-206
PTBP1	bta-miR-133a
PTP4A1	bta-miR-141
PTP4A1	bta-miR-2300b-3p
PTPRK	bta-miR-141
PTPRK	bta-miR-133a
QKI	bta-miR-141
QKI	bta-miR-133a
QKI	bta-miR-205
RAB5A	bta-miR-1
RAB5A	bta-miR-141
RAD51L3-RFFL	bta-miR-141
RAD51L3-RFFL	bta-miR-133a
RAP2C	bta-miR-141
RAP2C	bta-miR-133a
RASA1	bta-miR-206
RASA1	bta-miR-2300b-3p
RASSF2	bta-miR-27a-5p
RASSF2	bta-miR-205
RASSF5	bta-miR-27a-5p
RASSF5	bta-miR-2300b-3p
RBM20	bta-miR-141
RBM20	bta-miR-27a-5p
RBM8A	bta-miR-2300b-3p
RBM8A	bta-miR-205
RBMS1	bta-miR-133a
RBMS1	bta-miR-205
RBMX	bta-miR-133a
RBMX	bta-miR-205
RFFL	bta-miR-141
RFFL	bta-miR-133a
RNF141	bta-miR-1
RNF141	bta-miR-27a-5p
RP11-366L20.2	bta-miR-27a-5p
RP11-366L20.2	bta-miR-2300b-3p
RP11-383H13.1	bta-miR-27a-5p
RP11-383H13.1	bta-miR-2300b-3p
RYBP	bta-miR-1
RYBP	bta-miR-141
SEC61A1	bta-miR-1
SEC61A1	bta-miR-133a
SEPHS2	bta-miR-1
SEPHS2	bta-miR-133a
SEPT11	bta-miR-141
SEPT11	bta-miR-2300b-3p
SEPT11	bta-miR-205
SFPQ	bta-miR-1
SFPQ	bta-miR-141
SH3BGRL	bta-miR-1
SH3BGRL	bta-miR-2300b-3p
SH3BGRL3	bta-miR-1
SH3BGRL3	bta-miR-27a-5p
SH3BGRL3	bta-miR-205
SIAH1	bta-miR-141
SIAH1	bta-miR-205
SLC23A2	bta-miR-141
SLC23A2	bta-miR-27a-5p
SLC25A51	bta-miR-133a
SLC25A51	bta-miR-27a-5p
SLC39A9	bta-miR-1
SLC39A9	bta-miR-27a-5p
SLC7A2	bta-miR-1
SLC7A2	bta-miR-133a
SMIM14	bta-miR-1
SMIM14	bta-miR-133a
SMYD4	bta-miR-206
SMYD4	bta-miR-27a-5p
SNX27	bta-miR-141
SNX27	bta-miR-27a-5p
SOBP	bta-miR-141
SOBP	bta-miR-133a
SRSF10	bta-miR-133a
SRSF10	bta-miR-205
STC2	bta-miR-1
STC2	bta-miR-27a-5p
SYT1	bta-miR-1
SYT1	bta-miR-133a
SYT1	bta-miR-27a-5p
SYT6	bta-miR-141
SYT6	bta-miR-2300b-3p
TADA1	bta-miR-141
TADA1	bta-miR-2300b-3p
TAGLN2	bta-miR-1
TAGLN2	bta-miR-133a
TFE3	bta-miR-1
TFE3	bta-miR-133a
TFE3	bta-miR-27a-5p
TGFBR1	bta-miR-141
TGFBR1	bta-miR-133a
TM9SF3	bta-miR-133a
TM9SF3	bta-miR-205
TMEM110	bta-miR-141
TMEM110	bta-miR-133a
TMEM135	bta-miR-1
TMEM135	bta-miR-141
TMEM170B	bta-miR-141
TMEM170B	bta-miR-133a
TMEM236	bta-miR-205
TMEM236	bta-miR-205
TNFSF15	bta-miR-27a-5p
TNFSF15	bta-miR-205
TNKS2	bta-miR-1
TNKS2	bta-miR-141
TPM3	bta-miR-206
TPM3	bta-miR-133a
TPM4	bta-miR-206
TPM4	bta-miR-133a
TSHZ3	bta-miR-141
TSHZ3	bta-miR-205
TSPAN18	bta-miR-133a
TSPAN18	bta-miR-27a-5p
TTLL7	bta-miR-141
TTLL7	bta-miR-205
TXLNA	bta-miR-133a
TXLNA	bta-miR-2300b-3p
UBE2G1	bta-miR-141
UBE2G1	bta-miR-2300b-3p
UBE2N	bta-miR-27a-5p
UBE2N	bta-miR-205
UBE2QL1	bta-miR-1
UBE2QL1	bta-miR-2300b-3p
UBXN7	bta-miR-133a
UBXN7	bta-miR-27a-5p
USH1G	bta-miR-133a
USH1G	bta-miR-27a-5p
VAMP2	bta-miR-1
VAMP2	bta-miR-133a
VEGFA	bta-miR-206
VEGFA	bta-miR-205
VSTM5	bta-miR-1
VSTM5	bta-miR-27a-5p
WARS2	bta-miR-27a-5p
WARS2	bta-miR-2300b-3p
WBP1L	bta-miR-1
WBP1L	bta-miR-27a-5p
WDFY3	bta-miR-27a-5p
WDFY3	bta-miR-2300b-3p
WDR31	bta-miR-141
WDR31	bta-miR-27a-5p
WDR55	bta-miR-27a-5p
WDR55	bta-miR-2300b-3p
WTAP	bta-miR-141
WTAP	bta-miR-133a
XXYLT1	bta-miR-133a
XXYLT1	bta-miR-27a-5p
YWHAZ	bta-miR-1
YWHAZ	bta-miR-141
ZBTB8A	bta-miR-1
ZBTB8A	bta-miR-27a-5p
ZBTB8A	bta-miR-2300b-3p
ZC3HAV1	bta-miR-1
ZC3HAV1	bta-miR-133a
ZC4H2	bta-miR-27a-5p
ZC4H2	bta-miR-2300b-3p
ZCCHC24	bta-miR-141
ZCCHC24	bta-miR-27a-5p
ZEB1	bta-miR-141
ZEB1	bta-miR-205
ZEB2	bta-miR-141
ZEB2	bta-miR-205
ZMAT3	bta-miR-1
ZMAT3	bta-miR-27a-5p
ZNF280C	bta-miR-133a
ZNF280C	bta-miR-27a-5p
ZNF3	bta-miR-27a-5p
ZNF3	bta-miR-2300b-3p
ZNF436	bta-miR-133a
ZNF436	bta-miR-27a-5p
ZNF660	bta-miR-141
ZNF660	bta-miR-2300b-3p

## Sheet: Table S6
Plasma extracellular vesicle miRNAs as potential biomarkers of superstimulatory response in cattle
Ahmed Gad, José María Sánchez , John A. Browne, Lucie Nemcova, Jozef Laurincik, Radek Prochazka, Pat Lonergan
Table S6. KEGG pathway analysis for genes targted by differentially expressed miRNAs in SH vs. SL group
Down-regulated miRNAs target genes
Category	Term	Count	%	PValue	Genes	List Total	Pop Hits	Pop Total	Fold Enrichment	Bonferroni	Benjamini	FDR
KEGG_PATHWAY	bta04710:Circadian rhythm	8	0.775194	0.000397624	CRY2, RORC, RORB, RORA, BHLHE40, BHLHE41, FBXL3, CLOCK	346	31	7550	5.63118	0.0924799	0.0924799	0.513358
KEGG_PATHWAY	bta04010:MAPK signaling pathway	24	2.32558	0.00134646	IL1R1, FGFR3, FGF7, TNF, TAOK2, DUSP10, MKNK2, NR4A1, CACNB4, DUSP5, NRAS, MAX, FOS, CASP3, MAP3K3, RASGRF1, JUN, JUND, PRKACB, RASA1, HSPA8, NFATC1, RASA2, DUSP6	346	255	7550	2.05372	0.280182	0.151579	1.72855
KEGG_PATHWAY	bta04915:Estrogen signaling pathway	12	1.16279	0.00490697	FOS, NRAS, HSP90B1, KCNJ6, SP1, GNAQ, JUN, ESR1, HBEGF, PRKACB, HSPA8, CALM1	346	98	7550	2.67194	0.69888	0.329735	6.16749
KEGG_PATHWAY	bta04921:Oxytocin signaling pathway	15	1.45349	0.00634318	MYL6, ROCK2, RCAN1, CACNB4, KCNJ14, NRAS, FOS, KCNJ6, GNAQ, JUN, CAMK2D, NFATC4, PRKACB, CALM1, NFATC1	346	145	7550	2.25733	0.788317	0.321701	7.90508
KEGG_PATHWAY	bta04310:Wnt signaling pathway	14	1.35659	0.00964634	VANGL1, ROCK2, FZD3, TCF7L2, PRICKLE1, JUN, FRAT1, CAMK2D, NFATC4, WIF1, WNT9A, PRKACB, BAMBI, NFATC1	346	137	7550	2.22986	0.906063	0.376887	11.7893
KEGG_PATHWAY	bta04725:Cholinergic synapse	12	1.16279	0.0115022	FOS, NRAS, KCNJ6, GNAQ, CHRM2, BCL2, CAMK2D, GNB5, GNB4, PRKACB, KCNJ14, CHRNA3	346	110	7550	2.38045	0.94056	0.375289	13.9047
KEGG_PATHWAY	bta04024:cAMP signaling pathway	17	1.64729	0.0188313	PTGER3, ROCK2, PDE3B, PDE3A, PDE4D, FOS, ATP2B2, GRIN2B, CHRM2, JUN, PDE4A, CAMK2D, PRKACB, HCN4, HCAR1, NFATC1, CALM1	346	198	7550	1.8735	0.990329	0.484525	21.8098
KEGG_PATHWAY	bta04925:Aldosterone synthesis and secretion	9	0.872093	0.027161	GNAQ, CAMK2D, NR4A2, NR4A1, PRKACB, PRKCE, PRKD3, ATF1, CALM1	346	79	7550	2.48591	0.998792	0.526001	29.978
KEGG_PATHWAY	bta04728:Dopaminergic synapse	12	1.16279	0.0319008	FOS, SCN1A, KCNJ6, GRIN2B, GNAQ, PPP2CA, CAMK2D, GNB5, GNB4, PRKACB, CLOCK, CALM1	346	128	7550	2.0457	0.999633	0.546639	34.2668
KEGG_PATHWAY	bta05031:Amphetamine addiction	8	0.775194	0.0324151	FOS, GRIN2B, JUN, CAMK2D, FOSB, PRKACB, PDYN, CALM1	346	67	7550	2.60547	0.999678	0.518543	34.7173
KEGG_PATHWAY	bta04350:TGF-beta signaling pathway	9	0.872093	0.0351527	TNF, SMAD9, SP1, PPP2CA, TGIF1, BAMBI, THBS1, PITX2, BMPR1A	346	83	7550	2.36611	0.999839	0.51695	37.0676
KEGG_PATHWAY	bta00480:Glutathione metabolism	7	0.678295	0.0355358	GSTM1, G6PD, RRM2, GPX3, PGD, IDH1	346	54	7550	2.82862	0.999854	0.492937	37.3903
KEGG_PATHWAY	bta04141:Protein processing in endoplasmic reticulum	14	1.35659	0.0453174	RAD23B, NPLOC4, DERL2, DERL1, NSFL1C, MAN1C1, UBE2D3, HSP90B1, BCL2, TXNDC5, DNAJC5, DNAJB1, SEC24C, HSPA8	346	169	7550	1.80764	0.999988	0.486054	45.1281
KEGG_PATHWAY	bta04071:Sphingolipid signaling pathway	11	1.06589	0.0473489	FCER1A, NRAS, TNF, S1PR1, SGMS2, GNAQ, SGPP1, ROCK2, BCL2, PPP2CA, PRKCE	346	120	7550	2.00024	0.999993	0.463627	46.6202
Up-regulated miRNAs target genes
Category	Term	Count	%	PValue	Genes	List Total	Pop Hits	Pop Total	Fold Enrichment	Bonferroni	Benjamini	FDR
KEGG_PATHWAY	bta04151:PI3K-Akt signaling pathway	58	2.84872	1.94434e-05	FGF18, FGF7, PPP2R5A, PTEN, CCNE1, CASP9, CREB3L4, ANGPT1, GNG2, COL11A2, SYK, AKT2, PPP2R1A, RBL2, PIK3CB, PKN2, FGF23, CDK6, FGF20, IRS1, BCL2L11, CCND3, CCND2, CHRM2, CHRM1, PDGFRA, EFNA5, RELN, PPP2R5E, LAMC1, COL1A1, PPP2R2A, ITGA2B, YWHAZ, GNG12, IL7R, ATF2, KRAS, ITGB8, BCL2, ITGB6, PPP2R2B, THBS1, PPP2R2C, PIK3R1, RAF1, IGF1, ITGA3, COL5A3, COL4A5, EIF4B, GH1, ITGA9, CDKN1A, ITGA6, PRLR, …	715	347	7550	1.76498	0.00529403	0.00132614	0.0256053
KEGG_PATHWAY	bta04015:Rap1 signaling pathway	40	1.96464	4.10159e-05	F2RL3, FGF18, GNAI3, FGF7, GNAI2, ADORA2A, ADCY6, SKAP1, SRC, KRAS, RAC2, CNR1, RALB, CALML6, ANGPT1, RAPGEF4, THBS1, RAPGEF2, PIK3R1, AKT2, MAGI3, GNAO1, MAGI2, PIK3CB, GRIN1, IGF1, FGF23, SIPA1L3, RAF1, FGF20, RALGDS, RASSF5, MAPK12, PLCG1, MAPK14, PDGFRA, EFNA5, CRK, CALM2, ITGA2B	715	214	7550	1.97373	0.0111351	0.00223701	0.0540074
KEGG_PATHWAY	bta04390:Hippo signaling pathway	31	1.52259	6.20554e-05	YWHAZ, MOB1B, BMPR2, TGFB2, WNT4, FRMD6, SERPINE1, YAP1, PPP2R2B, PPP2R2C, WNT8B, DVL3, PPP2R1A, WNT10B, NF2, TEAD1, SMAD1, TEAD3, PPP1CC, FZD4, DVL1, WNT2B, CCND3, CSNK1D, CCND2, BBC3, WNT7A, BMP8B, BMP5, PPP2R2A, BMPR1A	715	151	7550	2.16783	0.016799	0.00281963	0.0817005
KEGG_PATHWAY	bta04510:Focal adhesion	38	1.8664	0.000109026	CAV2, PTEN, SRC, RAC2, ITGB8, BCL2, ITGB6, PPP1R12A, COL11A2, THBS1, SHC2, PIK3R1, AKT2, SHC4, VAV3, PIK3CB, MYLK3, MYLK4, ACTN1, RAF1, IGF1, ITGA3, PPP1CC, COL5A3, FLNA, COL4A5, ITGA9, ITGA6, CCND3, CCND2, ITGA5, PDGFRA, RELN, MAPK8, COL1A1, LAMC1, CRK, ITGA2B	715	208	7550	1.92913	0.029327	0.00424321	0.143499
KEGG_PATHWAY	bta04728:Dopaminergic synapse	27	1.32613	0.000129512	SCN1A, GNAI3, GNAI2, PPP2R5A, GNG12, ATF2, FOS, GNG2, CALML6, CREB3L4, PRKACB, PPP2R2B, PPP2R2C, AKT2, PPP2R1A, GNAO1, GRIA4, PPP1CC, KCNJ6, MAPK12, GRIA1, MAPK14, SLC18A2, MAPK8, PPP2R5E, CALM2, PPP2R2A	715	128	7550	2.22738	0.0347413	0.00441014	0.170442
KEGG_PATHWAY	bta04611:Platelet activation	26	1.27701	0.000289994	F2RL3, GNAI3, GNAI2, ADCY6, PRKG1, SRC, GUCY1A2, PPP1R12A, PRKACB, COL11A2, PIK3R1, AKT2, SYK, PIK3CB, MYLK3, MYLK4, PPP1CC, ARHGEF12, COL5A3, MAPK12, VAMP8, MAPK14, PLCG2, PLA2G4F, COL1A1, ITGA2B	715	127	7550	2.16178	0.0761263	0.00875918	0.381269
KEGG_PATHWAY	bta04071:Sphingolipid signaling pathway	25	1.2279	0.000297466	GNAI3, SGMS2, GNAI2, PPP2R5A, SGPP2, ADORA1, PTEN, S1PR3, TNFRSF1A, KRAS, RAC2, BCL2, PPP2R2B, PPP2R2C, PIK3R1, AKT2, PPP2R1A, PIK3CB, RAF1, TRADD, MAPK12, MAPK14, MAPK8, PPP2R5E, PPP2R2A	715	120	7550	2.19988	0.0780095	0.00808914	0.391075
KEGG_PATHWAY	bta04012:ErbB signaling pathway	20	0.982318	0.000336845	NRG3, PIK3CB, ERBB3, MAP2K4, RAF1, SRC, CDKN1A, KRAS, EREG, PLCG1, PLCG2, ARAF, MAPK8, MTOR, SHC2, CRK, NRG2, PIK3R1, AKT2, SHC4	715	86	7550	2.45568	0.0878713	0.00763522	0.44274
KEGG_PATHWAY	bta04810:Regulation of actin cytoskeleton	37	1.81729	0.000347079	FGF18, ENAH, FGF7, WASF2, GNG12, SRC, EZR, KRAS, RAC2, ARPC3, ITGB8, ITGB6, PPP1R12A, PIK3R1, VAV3, PIK3CB, MYLK3, MYLK4, ACTN1, FGF23, RAF1, NCKAP1L, ITGA3, PPP1CC, FGF20, ARHGEF12, ITGA9, ITGA6, CHRM2, ITGA5, CHRM1, ARAF, PDGFRA, PIP4K2A, CRK, PIP4K2C, ITGA2B	715	212	7550	1.84292	0.090417	0.00726342	0.456163
KEGG_PATHWAY	bta04923:Regulation of lipolysis in adipocytes	15	0.736739	0.000443226	GNAI3, PTGER3, GNAI2, PIK3CB, ADCY6, AQP7, PRKG1, IRS1, ADORA1, ADRB3, PRKACB, TSHR, PIK3R1, LIPE, AKT2	715	55	7550	2.87985	0.11399	0.00860756	0.582188
KEGG_PATHWAY	bta04550:Signaling pathways regulating pluripotency of stem cells	27	1.32613	0.000509275	BMI1, BMPR2, MEIS1, LIF, WNT4, KRAS, PIK3R1, AKT2, WNT8B, DVL3, WNT10B, PIK3CB, JARID2, RAF1, IGF1, SMAD1, ISL1, FZD4, DVL1, WNT2B, ACVR2A, MAPK12, MAPK14, DLX5, WNT7A, ZFHX3, BMPR1A	715	139	7550	2.05111	0.129831	0.00922832	0.668676
KEGG_PATHWAY	bta04915:Estrogen signaling pathway	21	1.03143	0.000708863	GNAO1, GNAI3, GNAI2, PIK3CB, FKBP5, ADCY6, GABBR1, RAF1, SRC, ATF2, FOS, KCNJ6, KRAS, CREB3L4, CALML6, PRKACB, SHC2, PIK3R1, CALM2, AKT2, SHC4	715	98	7550	2.26274	0.176003	0.0120264	0.929605
KEGG_PATHWAY	bta04024:cAMP signaling pathway	34	1.66994	0.000847718	ATP1B1, GNAI3, GNAI2, ADORA2A, ADCY6, GABBR1, ADORA1, FOS, RAC2, PDE4A, PPP1R12A, CREB3L4, RAPGEF4, CALML6, PRKACB, PIK3R1, AKT2, NFATC1, VAV3, PTGER3, PIK3CB, GRIN1, HTR4, RAF1, GRIA4, PPP1CC, TNNI3, GRIA1, CHRM2, CHRM1, MAPK8, TSHR, CALM2, LIPE	715	198	7550	1.81324	0.206677	0.0121116	1.11076
KEGG_PATHWAY	bta04370:VEGF signaling pathway	15	0.736739	0.000948355	PIK3CB, PPP3R1, RAF1, SRC, KRAS, RAC2, PLCG1, MAPK12, CASP9, MAPK14, PLCG2, PLA2G4F, SHC2, PIK3R1, AKT2	715	59	7550	2.6846	0.228195	0.0128677	1.24187
KEGG_PATHWAY	bta04664:Fc epsilon RI signaling pathway	16	0.785855	0.00120219	CSF2, VAV3, PIK3CB, MAP2K4, RAF1, KRAS, RAC2, PLCG1, MAPK12, MAPK14, PLCG2, PLA2G4F, MAPK8, PIK3R1, SYK, AKT2	715	67	7550	2.52166	0.279921	0.0155162	1.57183
KEGG_PATHWAY	bta04917:Prolactin signaling pathway	17	0.834971	0.00124269	PIK3CB, SOCS3, RAF1, SOCS5, SRC, CISH, FOS, KRAS, MAPK12, PRLR, CCND2, MAPK14, MAPK8, SHC2, PIK3R1, AKT2, SHC4	715	74	7550	2.42582	0.287848	0.0153118	1.62439
KEGG_PATHWAY	bta04914:Progesterone-mediated oocyte maturation	19	0.933202	0.00125343	GNAI3, GNAI2, PIK3CB, CPEB4, ADCY6, RAF1, IGF1, CDC25C, CDC27, RPS6KA6, RPS6KA3, KRAS, MAPK12, MAPK14, ARAF, MAPK8, PRKACB, PIK3R1, AKT2	715	88	7550	2.27988	0.289937	0.0147768	1.63832
KEGG_PATHWAY	bta04722:Neurotrophin signaling pathway	24	1.17878	0.00132534	PIK3CB, RAF1, IRS1, PTPN11, IRAK4, RPS6KA6, RPS6KA3, KRAS, MAP3K3, PRDM4, PLCG1, MAPK12, BCL2, MAPK14, PLCG2, CALML6, MAPK8, SHC2, FRS2, CRK, PIK3R1, CALM2, AKT2, SHC4	715	125	7550	2.02741	0.303758	0.0149726	1.73156
KEGG_PATHWAY	bta04152:AMPK signaling pathway	23	1.12967	0.00175545	PPP2R1A, RAB8A, PFKL, PFKFB4, PIK3CB, PPP2R5A, PFKFB3, SCD, ADIPOR2, IGF1, IRS1, SIRT1, EEF2K, CREB3L4, PPP2R5E, SCD5, MTOR, PPP2R2B, PPP2R2C, LIPE, PIK3R1, PPP2R2A, AKT2	715	120	7550	2.02389	0.381006	0.0190035	2.28751
KEGG_PATHWAY	bta04115:p53 signaling pathway	16	0.785855	0.00222727	ZMAT3, IGF1, CDK6, RRM2B, PTEN, CCNE1, EI24, CDKN1A, CASP9, CCND3, BBC3, CCND2, CD82, SERPINE1, THBS1	715	71	7550	2.37959	0.455955	0.022293	2.89404
KEGG_PATHWAY	bta04068:FoxO signaling pathway	24	1.17878	0.0027789	RBL2, PIK3CB, NLK, RAG1, RAF1, IGF1, BNIP3, IL7R, HOMER1, IRS1, PTEN, SIRT1, BCL2L11, TGFB2, CDKN1A, KRAS, MAPK12, CCND2, MAPK14, ARAF, SETD7, MAPK8, PIK3R1, AKT2	715	132	7550	1.9199	0.532192	0.0250053	3.59875
KEGG_PATHWAY	bta04512:ECM-receptor interaction	18	0.884086	0.00283139	DAG1, HSPG2, ITGA3, COL5A3, SDC4, COL4A5, ITGA9, ITGA6, ITGA5, ITGB8, ITGB6, RELN, SV2A, LAMC1, COL1A1, COL11A2, THBS1, ITGA2B	715	87	7550	2.18471	0.538866	0.0246607	3.66556
KEGG_PATHWAY	bta05206:MicroRNAs in cancer	38	1.8664	0.00330196	BMI1, E2F2, ERBB3, BMPR2, IGF2BP1, BCL2L2, ZEB2, ZEB1, PTEN, TRIM71, HOXD10, TGFB2, GLS2, CCNE1, EZR, KRAS, BCL2, THBS1, CDCA5, SHC4, RECK, RAF1, CDK6, HMGA2, CDC25C, IRS1, SIRT1, BCL2L11, CDKN1A, PLCG1, CCND2, ITGA5, PLCG2, PDGFRA, MARCKS, MTOR, STMN1, CRK	715	248	7550	1.61798	0.594618	0.0278221	4.26259
KEGG_PATHWAY	bta04723:Retrograde endocannabinoid signaling	20	0.982318	0.00366052	GNAO1, GNAI3, GABRA1, GNAI2, GABRB2, ADCY6, GABRA5, GNG12, GRIA4, RIMS1, KCNJ6, SLC17A6, NAPEPLD, MAPK12, GRIA1, CNR1, MAPK14, GNG2, MAPK8, PRKACB	715	104	7550	2.03066	0.632546	0.0298825	4.71522
KEGG_PATHWAY	bta04022:cGMP-PKG signaling pathway	27	1.32613	0.00378756	MEF2A, ATP1B1, GNAI3, GNAI2, ADCY6, PPP3R1, PRKG1, ADORA1, ATF2, KCNMB2, ADRB3, GUCY1A2, PPP1R12A, CALML6, CREB3L4, ADRA2B, NFATC1, AKT2, MYLK3, MYLK4, RAF1, PPP1CC, IRS1, PPIF, SLC25A31, PDE2A, CALM2	715	159	7550	1.79311	0.645117	0.0300101	4.87511
KEGG_PATHWAY	bta04010:MAPK signaling pathway	38	1.8664	0.00528252	FGF18, FGF7, PPP3R1, CACNB4, GNG12, ATF2, TGFB2, TNFRSF1A, FOS, MAP3K4, KRAS, MAP3K3, RAC2, MAP3K2, JUND, PRKACB, RAPGEF2, AKT2, NFATC1, NLK, CACNA1I, MAP2K4, PTPRR, FGF23, RAF1, FGF20, TAB1, FLNA, DUSP5, RPS6KA6, RPS6KA3, MAPK12, MAPK14, PDGFRA, PLA2G4F, MAPK8, STMN1, CRK	715	255	7550	1.57356	0.764478	0.0393694	6.73814
KEGG_PATHWAY	bta04668:TNF signaling pathway	20	0.982318	0.00561206	CSF2, PIK3CB, SOCS3, MAP2K4, CXCL2, MMP14, TAB1, TRADD, ATF2, LIF, TNFRSF1A, FOS, MAPK12, PGAM5, MAPK14, CREB3L4, MAPK8, PIK3R1, AKT2	715	108	7550	1.95545	0.784847	0.0396253	7.14424
KEGG_PATHWAY	bta04910:Insulin signaling pathway	23	1.12967	0.00839231	PTPRF, PIK3CB, SOCS3, RAF1, PPP1CC, IRS1, PRKAR2B, PRKAR2A, PPP1R3B, KRAS, SORBS1, ARAF, CALML6, MAPK8, MTOR, PRKACB, SHC2, CRK, LIPE, PIK3R1, CALM2, SHC4, AKT2	715	136	7550	1.78579	0.899818	0.0498431	10.506
KEGG_PATHWAY	bta05031:Amphetamine addiction	14	0.687623	0.00903066	GRIN1, PPP3R1, GRIA4, PPP1CC, PDYN, SIRT1, ATF2, FOS, GRIA1, SLC18A2, CALML6, CREB3L4, PRKACB, CALM2	715	67	7550	2.20645	0.915969	0.0524148	11.2619
KEGG_PATHWAY	bta04921:Oxytocin signaling pathway	24	1.17878	0.00903332	GNAO1, GNAI3, GNAI2, MYLK3, ADCY6, MYLK4, PPP3R1, RAF1, CACNB4, PPP1CC, SRC, FOS, CDKN1A, KCNJ6, KRAS, EEF2K, PPP1R12A, GUCY1A2, CAMK1, PLA2G4F, CALML6, PRKACB, CALM2, NFATC1	715	145	7550	1.74777	0.91603	0.0513435	11.265
KEGG_PATHWAY	bta04724:Glutamatergic synapse	20	0.982318	0.00917292	DLGAP1, GNAO1, GNAI3, GNAI2, GRIK3, ADCY6, GRIN1, PPP3R1, GNG12, GRIA4, HOMER1, SHANK2, GLS2, GRM3, SLC17A6, GRIA1, PLA2G4F, GNG2, SLC38A1, PRKACB	715	113	7550	1.86893	0.919199	0.0510619	11.4295
KEGG_PATHWAY	bta04350:TGF-beta signaling pathway	16	0.785855	0.0102299	AMHR2, PPP2R1A, NOG, FST, BMPR2, SMAD1, TGFB2, ACVR2A, LEFTY2, TGIF1, SMURF2, THBS1, BMP5, BMP8B, PITX2, BMPR1A	715	83	7550	2.03555	0.939623	0.0556786	12.6659
KEGG_PATHWAY	bta04666:Fc gamma R-mediated phagocytosis	16	0.785855	0.0126775	VAV3, PIK3CB, WASF2, RAF1, ASAP1, ARF6, RAC2, PLCG1, ARPC3, PLCG2, MARCKS, BIN1, CRK, PIK3R1, SYK, AKT2	715	85	7550	1.98766	0.969287	0.0660158	15.4679
KEGG_PATHWAY	bta04014:Ras signaling pathway	34	1.66994	0.0130995	FGF18, FGF7, ARF6, GNG12, KRAS, RAC2, PLA2G12B, RALB, CALML6, GNG2, ANGPT1, PRKACB, SHC2, PIK3R1, AKT2, SHC4, PIK3CB, GRIN1, RAF1, FGF23, IGF1, FGF20, BRAP, RALGDS, PTPN11, RASSF5, PLCG1, ETS2, PLCG2, PDGFRA, PLA2G4F, EFNA5, MAPK8, CALM2	715	235	7550	1.52775	0.97267	0.0668847	15.9425
KEGG_PATHWAY	bta04912:GnRH signaling pathway	16	0.785855	0.0140612	ADCY6, MAP2K4, RAF1, MMP14, SRC, KRAS, MAP3K4, MAP3K3, MAPK12, MAP3K2, MAPK14, PLA2G4F, MAPK8, CALML6, PRKACB, CALM2	715	86	7550	1.96455	0.979057	0.0690889	17.015
KEGG_PATHWAY	bta04920:Adipocytokine signaling pathway	14	0.687623	0.0145805	SOCS3, ADIPOR2, ACSBG2, POMC, IRS1, TRADD, PTPN11, TNFRSF1A, ACSL1, MAPK8, MTOR, ACSL4, ACSL6, AKT2	715	71	7550	2.08214	0.981863	0.0703109	17.5888
KEGG_PATHWAY	bta04727:GABAergic synapse	16	0.785855	0.0155591	GNAI3, GABRA1, GNAO1, SLC6A1, GNAI2, GABRB2, ADCY6, GABRA5, GABBR1, GNG12, SRC, GLS2, KCNJ6, GNG2, SLC38A1, PRKACB	715	87	7550	1.94197	0.986172	0.0735979	18.6602
KEGG_PATHWAY	bta04540:Gap junction	16	0.785855	0.018921	GNAI3, TUBB2B, GNAI2, ADCY6, GJA1, RAF1, PRKG1, SRC, KRAS, CSNK1D, MAP3K2, GUCY1A2, PDGFRA, TUBB6, PRKACB, TUBA1A	715	89	7550	1.89833	0.994565	0.0845949	22.2437
KEGG_PATHWAY	bta04713:Circadian entrainment	17	0.834971	0.0189902	GNAI3, GNAO1, GNAI2, ADCY6, GRIN1, CACNA1I, GNG12, GRIA4, PRKG1, FOS, KCNJ6, GRIA1, GUCY1A2, GNG2, CALML6, PRKACB, CALM2	715	97	7550	1.85062	0.994669	0.0835394	22.3159
KEGG_PATHWAY	bta04150:mTOR signaling pathway	12	0.589391	0.020815	EIF4B, RPS6KA6, RPS6KA3, PIK3CB, IGF1, RICTOR, MTOR, IRS1, PTEN, PIK3R1, AKT2, RRAGC	715	59	7550	2.14768	0.996793	0.0898436	24.1977
KEGG_PATHWAY	bta00534:Glycosaminoglycan biosynthesis - heparan sulfate / heparin	7	0.343811	0.0214083	EXTL3, HS3ST2, HS6ST3, HS6ST1, GLCE, HS3ST3B1, HS2ST1	715	24	7550	3.07984	0.997282	0.0895139	24.8004
KEGG_PATHWAY	bta04360:Axon guidance	20	0.982318	0.0252024	PLXNC1, GNAI3, EFNB3, GNAI2, PLXNA2, PPP3R1, LRRC4C, ARHGEF12, EPHA1, SLIT2, EPHB2, SEMA6A, KRAS, RAC2, EPHA8, ROBO1, EFNA5, ROBO2, RHOD, SRGAP2	715	125	7550	1.68951	0.999059	0.10166	28.5511
KEGG_PATHWAY	bta04062:Chemokine signaling pathway	27	1.32613	0.0254438	GNAI3, CXCL5, GNAI2, CXCL2, ADCY6, GNG12, CXCL12, CCL4, SRC, CCL22, KRAS, RAC2, CCL21, CXCR6, GNG2, PRKACB, SHC2, PIK3R1, AKT2, SHC4, VAV3, PIK3CB, RAF1, ELMO1, CCR3, CRK	715	185	7550	1.54111	0.99912	0.101121	28.7838
KEGG_PATHWAY	bta04931:Insulin resistance	18	0.884086	0.0309645	PTPRF, PIK3CB, SOCS3, PPP1CC, IRS1, PTEN, PTPN11, TNFRSF1A, RPS6KA6, RPS6KA3, PPP1R3B, MAPK8, PPP2R4, CREB3L4, MTOR, SLC27A2, PIK3R1, AKT2	715	111	7550	1.71234	0.999813	0.118631	33.9178
KEGG_PATHWAY	bta04114:Oocyte meiosis	18	0.884086	0.0387821	PPP2R1A, YWHAZ, PPP2R5A, CPEB4, ADCY6, PPP3R1, IGF1, AURKA, PPP1CC, CDC25C, CDC27, RPS6KA6, CCNE1, RPS6KA3, CALML6, PPP2R5E, PRKACB, CALM2	715	114	7550	1.66728	0.99998	0.142952	40.6047
KEGG_PATHWAY	bta04720:Long-term potentiation	12	0.589391	0.0398315	RPS6KA6, RPS6KA3, KRAS, GRIA1, GRIN1, ARAF, PPP3R1, RAF1, CALML6, PRKACB, PPP1CC, CALM2	715	65	7550	1.94944	0.999985	0.144688	41.4531
KEGG_PATHWAY	bta04070:Phosphatidylinositol signaling system	16	0.785855	0.0412086	IMPA2, IMPAD1, PIK3CB, PIK3C2A, ITPKC, CDS1, OCRL, PTEN, TMEM55B, PLCG1, PLCG2, CALML6, PIP4K2A, PIP4K2C, CALM2, PIK3R1	715	98	7550	1.72399	0.99999	0.147481	42.5494

## Sheet: Table S7
Plasma extracellular vesicle miRNAs as potential biomarkers of superstimulatory response in cattle
Ahmed Gad, José María Sánchez , John A. Browne, Lucie Nemcova, Jozef Laurincik, Radek Prochazka, Pat Lonergan
Table S7. Commonly targeted genes by at least two of the differentially expressed miRNAs in SH vs.SL group
Gene	Down-regulated miRNAs			Gene	Up-regulated miRNAs
ARHGEF10	bta-miR-17-5p			AC068987.1	bta-miR-497
ARHGEF10	bta-miR-2285t			AC068987.1	bta-miR-199c
BAZ2B	bta-miR-139			AIF1L	bta-miR-6517
BAZ2B	bta-miR-181a			AIF1L	bta-miR-218
BIRC6	bta-miR-139			AKIRIN1	bta-miR-494
BIRC6	bta-miR-181a			AKIRIN1	bta-miR-218
BTBD3	bta-miR-139			ANKRD13A	bta-miR-6517
BTBD3	bta-miR-181a			ANKRD13A	bta-miR-204
C11orf82	bta-miR-17-5p			ARID4B	bta-miR-218
C11orf82	bta-miR-2285t			ARID4B	bta-miR-199c
C2orf69	bta-miR-206			ASCL1	bta-miR-6517
C2orf69	bta-miR-2285t			ASCL1	bta-miR-199c
CHIC1	bta-miR-2285t			ASF1B	bta-miR-497
CHIC1	bta-miR-181a			ASF1B	bta-miR-6517
CLOCK	bta-miR-206			BCL2L2	bta-miR-6517
CLOCK	bta-miR-2285t			BCL2L2	bta-miR-204
CROT	bta-miR-17-5p			BMPR1A	bta-miR-497
CROT	bta-miR-2285t			BMPR1A	bta-miR-204
DYNC1LI2	bta-miR-2285t			BTG2	bta-miR-218
DYNC1LI2	bta-miR-181a			BTG2	bta-miR-199c
EPT1	bta-miR-2285t			BZW1	bta-miR-497
EPT1	bta-miR-181b			BZW1	bta-miR-199c
FRS2	bta-miR-17-5p			C10orf32	bta-miR-6517
FRS2	bta-miR-2285t			C10orf32	bta-miR-199c
FZD3	bta-miR-17-5p			C11orf87	bta-miR-6517
FZD3	bta-miR-2285t			C11orf87	bta-miR-218
GABRA1	bta-miR-139			C16orf72	bta-miR-497
GABRA1	bta-miR-181a			C16orf72	bta-miR-204
GCFC2	bta-miR-206			C16orf80	bta-miR-6517
GCFC2	bta-miR-2285t			C16orf80	bta-miR-199c
GOT2	bta-miR-139			C19orf73	bta-miR-6517
GOT2	bta-miR-181a			C19orf73	bta-miR-199c
GPD2	bta-miR-206			C20orf194	bta-miR-199c
GPD2	bta-miR-181a			C20orf194	bta-miR-204
HLF	bta-miR-17-5p			C2orf91	bta-miR-6517
HLF	bta-miR-181a			C2orf91	bta-miR-199c
IQCJ-SCHIP1	bta-miR-139			CALN1	bta-miR-6517
IQCJ-SCHIP1	bta-miR-181a			CALN1	bta-miR-218
JDP2	bta-miR-139			CARM1	bta-miR-497
JDP2	bta-miR-181a			CARM1	bta-miR-6517
KLF7	bta-miR-2285t			CCDC6	bta-miR-218
KLF7	bta-miR-181a			CCDC6	bta-miR-204
KPNA4	bta-miR-139			CCND2	bta-miR-497
KPNA4	bta-miR-181a			CCND2	bta-miR-204
LCOR	bta-miR-139			CD86	bta-miR-494
LCOR	bta-miR-206			CD86	bta-miR-6517
LCOR	bta-miR-2285t			CDK6	bta-miR-494
LRCH1	bta-miR-206			CDK6	bta-miR-218
LRCH1	bta-miR-17-5p			CDS1	bta-miR-218
MITF	bta-miR-2285t			CDS1	bta-miR-199c
MITF	bta-miR-181b			CHAC1	bta-miR-497
ONECUT2	bta-miR-2285t			CHAC1	bta-miR-199c
ONECUT2	bta-miR-181a			CLK3	bta-miR-6517
PBX3	bta-miR-17-5p			CLK3	bta-miR-218
PBX3	bta-miR-181b			CNDP1	bta-miR-494
PBXIP1	bta-miR-139			CNDP1	bta-miR-6517
PBXIP1	bta-miR-2285t			CNR1	bta-miR-6517
PLEKHA3	bta-miR-17-5p			CNR1	bta-miR-199c
PLEKHA3	bta-miR-181a			CRTC3	bta-miR-218
PNISR	bta-miR-2285t			CRTC3	bta-miR-199c
PNISR	bta-miR-181a			CTB-186H2.3	bta-miR-6517
PTBP1	bta-miR-139			CTB-186H2.3	bta-miR-204
PTBP1	bta-miR-206			CTD-2207O23.12	bta-miR-6517
RASL11B	bta-miR-17-5p			CTD-2207O23.12	bta-miR-218
RASL11B	bta-miR-2285t			CYP3A5	bta-miR-6517
RERG	bta-miR-17-5p			CYP3A5	bta-miR-204
RERG	bta-miR-2285t			DCBLD2	bta-miR-218
ROCK2	bta-miR-139			DCBLD2	bta-miR-199c
ROCK2	bta-miR-2285t			DMTF1	bta-miR-497
SCHIP1	bta-miR-139			DMTF1	bta-miR-204
SCHIP1	bta-miR-181a			DNAJC13	bta-miR-218
SSX2IP	bta-miR-139			DNAJC13	bta-miR-204
SSX2IP	bta-miR-181a			DOLPP1	bta-miR-6517
TCF7L2	bta-miR-206			DOLPP1	bta-miR-218
TCF7L2	bta-miR-181a			DUSP5	bta-miR-218
TPM4	bta-miR-206			DUSP5	bta-miR-199c
TPM4	bta-miR-2285t			FAM175B	bta-miR-218
TRIM44	bta-miR-206			FAM175B	bta-miR-204
TRIM44	bta-miR-2285t			FDFT1	bta-miR-199c
UBN2	bta-miR-2285t			FDFT1	bta-miR-204
UBN2	bta-miR-181b			FLJ27365	bta-miR-6517
URI1	bta-miR-17-5p			FLJ27365	bta-miR-199c
URI1	bta-miR-2285t			FOXK1	bta-miR-497
VASH2	bta-miR-17-5p			FOXK1	bta-miR-6517
VASH2	bta-miR-2285t			FOXM1	bta-miR-877
VSX1	bta-miR-17-5p			FOXM1	bta-miR-199c
VSX1	bta-miR-181a			FRMPD4	bta-miR-218
ZFP36L2	bta-miR-206			FRMPD4	bta-miR-487b
ZFP36L2	bta-miR-181a			FURIN	bta-miR-497
				FURIN	bta-miR-6517
				FYCO1	bta-miR-6517
				FYCO1	bta-miR-218
				GALNT13	bta-miR-218
				GALNT13	bta-miR-199c
				GMEB1	bta-miR-6517
				GMEB1	bta-miR-218
				GNAI3	bta-miR-497
				GNAI3	bta-miR-218
				GPD1L	bta-miR-218
				GPD1L	bta-miR-199c
				HAPLN1	bta-miR-218
				HAPLN1	bta-miR-204
				HECTD2	bta-miR-218
				HECTD2	bta-miR-199c
				HIAT1	bta-miR-494
				HIAT1	bta-miR-199c
				HIVEP1	bta-miR-494
				HIVEP1	bta-miR-218
				HMGB1	bta-miR-218
				HMGB1	bta-miR-204
				HTR4	bta-miR-497
				HTR4	bta-miR-6517
				IGSF11	bta-miR-6517
				IGSF11	bta-miR-218
				IKZF4	bta-miR-6517
				IKZF4	bta-miR-199c
				IL1RAP	bta-miR-6517
				IL1RAP	bta-miR-199c
				IL33	bta-miR-6517
				IL33	bta-miR-199c
				JDP2	bta-miR-6517
				JDP2	bta-miR-218
				KIAA1328	bta-miR-497
				KIAA1328	bta-miR-199c
				KIF2A	bta-miR-218
				KIF2A	bta-miR-199c
				KLF12	bta-miR-218
				KLF12	bta-miR-204
				L3MBTL4	bta-miR-6517
				L3MBTL4	bta-miR-218
				LIF	bta-miR-494
				LIF	bta-miR-6517
				LL22NC03-63E9.3	bta-miR-6517
				LL22NC03-63E9.3	bta-miR-199c
				LPCAT1	bta-miR-6517
				LPCAT1	bta-miR-218
				LYPD5	bta-miR-6517
				LYPD5	bta-miR-199c
				MAFG	bta-miR-218
				MAFG	bta-miR-204
				MBD6	bta-miR-6517
				MBD6	bta-miR-218
				MBNL1	bta-miR-218
				MBNL1	bta-miR-199c
				MCAM	bta-miR-877
				MCAM	bta-miR-6517
				MCC	bta-miR-218
				MCC	bta-miR-199c
				MDN1	bta-miR-497
				MDN1	bta-miR-6517
				MLLT4	bta-miR-6517
				MLLT4	bta-miR-199c
				MRPS17	bta-miR-494
				MRPS17	bta-miR-204
				MXD3	bta-miR-6517
				MXD3	bta-miR-199c
				MYCN	bta-miR-6517
				MYCN	bta-miR-199c
				NAPEPLD	bta-miR-6517
				NAPEPLD	bta-miR-218
				NAPEPLD	bta-miR-199c
				NCKAP1L	bta-miR-497
				NCKAP1L	bta-miR-204
				NEU3	bta-miR-6517
				NEU3	bta-miR-199c
				NOVA1	bta-miR-199c
				NOVA1	bta-miR-204
				NUP62CL	bta-miR-6517
				NUP62CL	bta-miR-199c
				OPCML	bta-miR-877
				OPCML	bta-miR-6517
				OTX2	bta-miR-6517
				OTX2	bta-miR-218
				PAG1	bta-miR-497
				PAG1	bta-miR-218
				PAK7	bta-miR-199c
				PAK7	bta-miR-487b
				PALM2	bta-miR-877
				PALM2	bta-miR-218
				PHF6	bta-miR-218
				PHF6	bta-miR-199c
				PHOX2B	bta-miR-494
				PHOX2B	bta-miR-204
				PIK3CB	bta-miR-6517
				PIK3CB	bta-miR-204
				PIK3R1	bta-miR-497
				PIK3R1	bta-miR-6517
				PPAPDC2	bta-miR-218
				PPAPDC2	bta-miR-199c
				PURA	bta-miR-218
				PURA	bta-miR-199c
				PVRL1	bta-miR-497
				PVRL1	bta-miR-218
				PVRL3	bta-miR-494
				PVRL3	bta-miR-199c
				RAB22A	bta-miR-6517
				RAB22A	bta-miR-204
				RAB6A	bta-miR-218
				RAB6A	bta-miR-199c
				RAB8A	bta-miR-218
				RAB8A	bta-miR-204
				RHOBTB1	bta-miR-218
				RHOBTB1	bta-miR-199c
				RHOBTB1	bta-miR-204
				RHOBTB3	bta-miR-6517
				RHOBTB3	bta-miR-204
				RNF111	bta-miR-6517
				RNF111	bta-miR-199c
				RNF139	bta-miR-218
				RNF139	bta-miR-199c
				RP11-204N11.1	bta-miR-877
				RP11-204N11.1	bta-miR-6517
				RSPO4	bta-miR-6517
				RSPO4	bta-miR-199c
				RSPO4	bta-miR-204
				RUNX2	bta-miR-218
				RUNX2	bta-miR-204
				SAMD12	bta-miR-6517
				SAMD12	bta-miR-218
				SAMD12	bta-miR-199c
				SAMD5	bta-miR-6517
				SAMD5	bta-miR-204
				SCRT2	bta-miR-6517
				SCRT2	bta-miR-218
				SCRT2	bta-miR-204
				SDC4	bta-miR-877
				SDC4	bta-miR-199c
				SERP1	bta-miR-494
				SERP1	bta-miR-218
				SETBP1	bta-miR-218
				SETBP1	bta-miR-204
				SGCZ	bta-miR-6517
				SGCZ	bta-miR-218
				SGMS2	bta-miR-6517
				SGMS2	bta-miR-218
				SH3BP4	bta-miR-6517
				SH3BP4	bta-miR-218
				SH3GL1	bta-miR-6517
				SH3GL1	bta-miR-218
				SHOC2	bta-miR-494
				SHOC2	bta-miR-218
				SIRT1	bta-miR-494
				SIRT1	bta-miR-204
				SIX5	bta-miR-497
				SIX5	bta-miR-6517
				SKAP2	bta-miR-6517
				SKAP2	bta-miR-199c
				SLAIN1	bta-miR-218
				SLAIN1	bta-miR-199c
				SLC25A40	bta-miR-494
				SLC25A40	bta-miR-199c
				SLC35B3	bta-miR-6517
				SLC35B3	bta-miR-204
				SLC35F1	bta-miR-494
				SLC35F1	bta-miR-218
				SLC35F5	bta-miR-494
				SLC35F5	bta-miR-199c
				SLIT2	bta-miR-6517
				SLIT2	bta-miR-218
				SMEK2	bta-miR-6517
				SMEK2	bta-miR-218
				SNN	bta-miR-6517
				SNN	bta-miR-199c
				SOCS6	bta-miR-494
				SOCS6	bta-miR-218
				SOX5	bta-miR-497
				SOX5	bta-miR-218
				SPRED1	bta-miR-218
				SPRED1	bta-miR-199c
				SRP19	bta-miR-199c
				SRP19	bta-miR-204
				SSR3	bta-miR-218
				SSR3	bta-miR-204
				STAC2	bta-miR-494
				STAC2	bta-miR-6517
				SYT13	bta-miR-6517
				SYT13	bta-miR-218
				SYT3	bta-miR-497
				SYT3	bta-miR-6517
				TAF8	bta-miR-6517
				TAF8	bta-miR-199c
				TMEM135	bta-miR-497
				TMEM135	bta-miR-494
				TMEM25	bta-miR-6517
				TMEM25	bta-miR-218
				TMEM255A	bta-miR-199c
				TMEM255A	bta-miR-204
				TMUB2	bta-miR-497
				TMUB2	bta-miR-218
				TOMM70A	bta-miR-6517
				TOMM70A	bta-miR-204
				TOX3	bta-miR-218
				TOX3	bta-miR-204
				TSHZ2	bta-miR-494
				TSHZ2	bta-miR-218
				TSPAN3	bta-miR-218
				TSPAN3	bta-miR-199c
				TSPAN5	bta-miR-218
				TSPAN5	bta-miR-199c
				UBN2	bta-miR-877
				UBN2	bta-miR-218
				UBP1	bta-miR-494
				UBP1	bta-miR-204
				UNC13A	bta-miR-6517
				UNC13A	bta-miR-218
				USP32	bta-miR-6517
				USP32	bta-miR-218
				USP6	bta-miR-6517
				USP6	bta-miR-218
				VASH2	bta-miR-494
				VASH2	bta-miR-218
				VAT1	bta-miR-497
				VAT1	bta-miR-218
				VWA8	bta-miR-199c
				VWA8	bta-miR-204
				WDR82	bta-miR-199c
				WDR82	bta-miR-204
				WNT7A	bta-miR-497
				WNT7A	bta-miR-6517
				XXbac-BPG32J3.20	bta-miR-6517
				XXbac-BPG32J3.20	bta-miR-199c
				YWHAZ	bta-miR-218
				YWHAZ	bta-miR-204
				ZAR1L	bta-miR-6517
				ZAR1L	bta-miR-199c
				ZDHHC23	bta-miR-6517
				ZDHHC23	bta-miR-218
				ZIC2	bta-miR-494
				ZIC2	bta-miR-199c
				ZNF202	bta-miR-6517
				ZNF202	bta-miR-218
				ZNF609	bta-miR-6517
				ZNF609	bta-miR-218
